# Supplementary material for: Zooanthroponotic transmission of SARS-CoV-2 and host-specific viral mutations revealed by genome-wide phylogenetic analysis
Source: eLife. 2023 Apr 4;12:e83685. doi: 10.7554/eLife.83685 (PMC10072876; doi:10.7554/eLife.83685)
Supplement: Supplementary file 1. [file elife-83685-supp1.zip]

Archive with 1 entries (1 files):
- Naderi_table_S1.txt
