# Supplementary material for: Zooanthroponotic transmission of SARS-CoV-2 and host-specific viral mutations revealed by genome-wide phylogenetic analysis
Source: eLife. 2023 Apr 4;12:e83685. doi: 10.7554/eLife.83685 (PMC10072876; doi:10.7554/eLife.83685)
Supplement: Supplementary file 1. [file elife-83685-supp1.zip › Naderi_table_S1.txt]

Virus.name	Accession.ID
hCoV-19/mink/Poland/50592-8/2021	EPI_ISL_7721854
hCoV-19/mink/USA/UT-20-031894-017/2020	EPI_ISL_2834694
hCoV-19/mink/USA/UT-20-026330-002/2020	EPI_ISL_2834939
hCoV-19/mink/USA/UT-20-026330-006/2020	EPI_ISL_2834941
hCoV-19/mink/Latvia/5343/2021	EPI_ISL_8527347
hCoV-19/mink/Latvia/5353/2021	EPI_ISL_8527352
hCoV-19/mink/Latvia/5348/2021	EPI_ISL_8527349
hCoV-19/mink/Latvia/5344/2021	EPI_ISL_8527348
hCoV-19/mink/Latvia/5355/2021	EPI_ISL_8527353
hCoV-19/mink/Latvia/5352/2021	EPI_ISL_8527351
hCoV-19/mink/Poland/210209_3596/2021	EPI_ISL_984305
hCoV-19/mink/France/IDF-CVL-UCN-IPP-ANSES-28-C-28/2020	EPI_ISL_1392906
hCoV-19/mink/Denmark/mDK-223/2020	EPI_ISL_683074
hCoV-19/mink/Denmark/mDK-582/2020	EPI_ISL_683316
hCoV-19/mink/Denmark/mDK-566/2020	EPI_ISL_683302
hCoV-19/mink/Denmark/mDK-227/2020	EPI_ISL_683077
hCoV-19/mink/Denmark/mDK-284/2020	EPI_ISL_683134
hCoV-19/mink/Denmark/mDK-222/2020	EPI_ISL_683073
hCoV-19/mink/Denmark/mDK-438/2020	EPI_ISL_683193
hCoV-19/mink/Denmark/mDK-441/2020	EPI_ISL_683196
hCoV-19/mink/Denmark/mDK-440/2020	EPI_ISL_683195
hCoV-19/mink/Denmark/mDK-330/2020	EPI_ISL_683179
hCoV-19/mink/Denmark/mDK-324/2020	EPI_ISL_683173
hCoV-19/mink/Denmark/mDK-551/2020	EPI_ISL_683289
hCoV-19/mink/Denmark/mDK-550/2020	EPI_ISL_683288
hCoV-19/mink/Denmark/mDK-543/2020	EPI_ISL_683281
hCoV-19/mink/Denmark/mDK-545/2020	EPI_ISL_683283
hCoV-19/mink/Denmark/mDK-188/2020	EPI_ISL_683039
hCoV-19/mink/Denmark/mDK-313/2020	EPI_ISL_683162
hCoV-19/mink/Denmark/mDK-310/2020	EPI_ISL_683159
hCoV-19/mink/Denmark/mDK-304/2020	EPI_ISL_683153
hCoV-19/mink/Denmark/mDK-307/2020	EPI_ISL_683156
hCoV-19/mink/Denmark/mDK-303/2020	EPI_ISL_683152
hCoV-19/mink/Denmark/mDK-302/2020	EPI_ISL_683151
hCoV-19/mink/Denmark/mDK-298/2020	EPI_ISL_683147
hCoV-19/mink/Denmark/mDK-174/2020	EPI_ISL_683025
hCoV-19/mink/Denmark/mDK-293/2020	EPI_ISL_683142
hCoV-19/mink/Denmark/mDK-295/2020	EPI_ISL_683144
hCoV-19/mink/Denmark/mDK-292/2020	EPI_ISL_683141
hCoV-19/mink/Denmark/mDK-168/2020	EPI_ISL_683019
hCoV-19/mink/Denmark/mDK-281/2020	EPI_ISL_683131
hCoV-19/mink/Denmark/mDK-480/2020	EPI_ISL_683226
hCoV-19/mink/Spain/AR-CEETE-MINK02/2020	EPI_ISL_6885299
hCoV-19/mink/Spain/AR-CEETE-MINK01/2020	EPI_ISL_6885298
hCoV-19/mink/Spain/AR-CEETE-MINK03/2020	EPI_ISL_6885300
hCoV-19/mink/Spain/AR-CEETE-MINK05/2020	EPI_ISL_6885302
hCoV-19/mink/Netherlands/NB08_11KS/2020	EPI_ISL_1265359
hCoV-19/mink/Netherlands/NB08_08KS/2020	EPI_ISL_1265357
hCoV-19/mink/Latvia/3568/2021	EPI_ISL_8174953
hCoV-19/mink/Latvia/3570/2021	EPI_ISL_8174954
hCoV-19/mink/Latvia/5164/2021	EPI_ISL_8514997
hCoV-19/mink/Latvia/5162/2021	EPI_ISL_8514995
hCoV-19/mink/Latvia/5161/2021	EPI_ISL_8514994
hCoV-19/mink/Latvia/5163/2021	EPI_ISL_8514996
hCoV-19/mink/Latvia/5159/2021	EPI_ISL_8514993
hCoV-19/mink/Latvia/5345/2021	EPI_ISL_8619825
hCoV-19/mink/Latvia/5349/2021	EPI_ISL_8619828
hCoV-19/mink/Latvia/5341/2021	EPI_ISL_8619823
hCoV-19/mink/Slovenia/D1/2020	EPI_ISL_1490186
hCoV-19/mink/Poland/52344-17/2021	EPI_ISL_8693915
hCoV-19/mink/Poland/51801-1/2021	EPI_ISL_8693816
hCoV-19/mink/Poland/51800-1/2021	EPI_ISL_8693906
hCoV-19/mink/Poland/51800-14/2021	EPI_ISL_8693911
hCoV-19/mink/Poland/52344-8/2021	EPI_ISL_8693914
hCoV-19/mink/Poland/52344-3/2021	EPI_ISL_8693913
hCoV-19/mink/Poland/51800-20/2021	EPI_ISL_8693912
hCoV-19/mink/Netherlands/NB-EMC-28-2/2020	EPI_ISL_577750
hCoV-19/mink/Netherlands/NB-EMC-28-6/2020	EPI_ISL_577752
hCoV-19/mink/Netherlands/NB-EMC-28-7/2020	EPI_ISL_577753
hCoV-19/mink/Denmark/mDK-195/2020	EPI_ISL_683046
hCoV-19/mink/Denmark/mDK-238/2020	EPI_ISL_683087
hCoV-19/mink/Denmark/mDK-266/2020	EPI_ISL_683119
hCoV-19/mink/Denmark/mDK-288/2020	EPI_ISL_683138
hCoV-19/mink/Denmark/mDK-309/2020	EPI_ISL_683158
hCoV-19/mink/Denmark/mDK-427/2020	EPI_ISL_683185
hCoV-19/mink/Denmark/mDK-428/2020	EPI_ISL_683186
hCoV-19/mink/Denmark/mDK-429/2020	EPI_ISL_683187
hCoV-19/mink/Denmark/mDK-430/2020	EPI_ISL_683188
hCoV-19/mink/Denmark/mDK-432/2020	EPI_ISL_683189
hCoV-19/mink/Denmark/mDK-501/2020	EPI_ISL_683246
hCoV-19/mink/Denmark/mDK-503/2020	EPI_ISL_683248
hCoV-19/mink/Denmark/mDK-525/2020	EPI_ISL_683267
hCoV-19/mink/Denmark/mDK-527/2020	EPI_ISL_683269
hCoV-19/mink/Denmark/mDK-528/2020	EPI_ISL_683270
hCoV-19/mink/Denmark/mDK-531/2020	EPI_ISL_683272
hCoV-19/mink/Denmark/mDK-532/2020	EPI_ISL_683273
hCoV-19/mink/Denmark/mDK-541/2020	EPI_ISL_683280
hCoV-19/mink/Denmark/mDK-558/2020	EPI_ISL_683296
hCoV-19/mink/Denmark/mDK-562/2020	EPI_ISL_683298
hCoV-19/mink/Denmark/mDK-563/2020	EPI_ISL_683299
hCoV-19/mink/Denmark/mDK-575/2020	EPI_ISL_683309
hCoV-19/mink/Denmark/mDK-585/2020	EPI_ISL_683319
hCoV-19/mink/Denmark/mDK-586/2020	EPI_ISL_683320
hCoV-19/mink/Denmark/mDK-587/2020	EPI_ISL_683321
hCoV-19/mink/USA/OR-20-034329-005/2020	EPI_ISL_1527630
hCoV-19/mink/USA/OR-20-034329-008/2020	EPI_ISL_1527631
hCoV-19/mink/USA/OR-20-034329-009/2020	EPI_ISL_1527632
hCoV-19/mink/USA/OR-20-034329-010/2020	EPI_ISL_1527633
hCoV-19/mink/Canada/BC-E/2020	EPI_ISL_717718
hCoV-19/mink/Denmark/mDK-497/2020	EPI_ISL_683243
hCoV-19/mink/Denmark/mDK-191/2020	EPI_ISL_683042
hCoV-19/mink/Denmark/mDK-235/2020	EPI_ISL_683085
hCoV-19/mink/Denmark/mDK-533/2020	EPI_ISL_683274
hCoV-19/mink/Denmark/mDK-228/2020	EPI_ISL_683078
hCoV-19/mink/Denmark/mDK-530/2020	EPI_ISL_683271
hCoV-19/mink/Denmark/mDK-323/2020	EPI_ISL_683172
hCoV-19/mink/Denmark/mDK-571/2020	EPI_ISL_683307
hCoV-19/mink/Denmark/mDK-502/2020	EPI_ISL_683247
hCoV-19/mink/Latvia/5448/2021	EPI_ISL_8564587
hCoV-19/mink/Netherlands/NB06_14KS/2020	EPI_ISL_1265361
hCoV-19/mink/Netherlands/NB07_06KS/2020	EPI_ISL_1265363
hCoV-19/mink/Netherlands/NB06_13KS/2020	EPI_ISL_1265354
hCoV-19/mink/Netherlands/NB10_08KS/2020	EPI_ISL_1265367
hCoV-19/mink/Netherlands/NB08_09KS/2020	EPI_ISL_1265358
hCoV-19/mink/Netherlands/NB04_pup2/2020	EPI_ISL_1265356
hCoV-19/mink/Netherlands/NB04_pup1/2020	EPI_ISL_1265355
hCoV-19/mink/Netherlands/NB10_05KS/2020	EPI_ISL_1265366
hCoV-19/mink/Netherlands/NB07_10KS/2020	EPI_ISL_1265364
hCoV-19/mink/Netherlands/NB06_02KS/2020	EPI_ISL_1265360
hCoV-19/mink/Netherlands/NB07_03KS/2020	EPI_ISL_1265362
hCoV-19/mink/Netherlands/NB10_02KS/2020	EPI_ISL_1265365
hCoV-19/mink/Poland/54481-16/2021	EPI_ISL_9640062
hCoV-19/mink/Poland/54016-12/2021	EPI_ISL_9640028
hCoV-19/mink/Poland/53970/2021	EPI_ISL_9640055
hCoV-19/mink/Poland/54016-14/2021	EPI_ISL_9640033
hCoV-19/mink/Poland/54479/2021	EPI_ISL_9640065
hCoV-19/mink/Poland/54481-7/2021	EPI_ISL_9640059
hCoV-19/mink/Poland/54016-19/2021	EPI_ISL_9640052
hCoV-19/mink/Latvia/5995/2021	EPI_ISL_10437340
hCoV-19/mink/Latvia/6019/2021	EPI_ISL_10437350
hCoV-19/mink/Latvia/6021/2021	EPI_ISL_10437352
hCoV-19/mink/Latvia/6022/2021	EPI_ISL_10437353
hCoV-19/mink/Latvia/6030/2021	EPI_ISL_10437356
hCoV-19/mink/Latvia/6028/2021	EPI_ISL_10437355
hCoV-19/mink/Latvia/5978/2021	EPI_ISL_10437358
hCoV-19/mink/Latvia/6033/2021	EPI_ISL_10437357
hCoV-19/mink/Latvia/6010/2021	EPI_ISL_10437345
hCoV-19/mink/Latvia/6004/2021	EPI_ISL_10437344
hCoV-19/mink/Latvia/6014/2021	EPI_ISL_10437347
hCoV-19/mink/Latvia/6011/2021	EPI_ISL_10437346
hCoV-19/mink/Latvia/6015/2021	EPI_ISL_10437348
hCoV-19/mink/Latvia/5996/2021	EPI_ISL_10437341
hCoV-19/mink/Latvia/6003/2021	EPI_ISL_10437343
hCoV-19/mink/Latvia/6000/2021	EPI_ISL_10437342
hCoV-19/mink/Latvia/6002/2021	EPI_ISL_10437360
hCoV-19/mink/Latvia/5979/2021	EPI_ISL_10437333
hCoV-19/mink/Latvia/5993/2021	EPI_ISL_10437338
hCoV-19/mink/Latvia/5980/2021	EPI_ISL_10437334
hCoV-19/mink/Latvia/5982/2021	EPI_ISL_10437336
hCoV-19/mink/Latvia/5981/2021	EPI_ISL_10437335
hCoV-19/mink/Latvia/5987/2021	EPI_ISL_10437337
hCoV-19/mink/Latvia/5994/2021	EPI_ISL_10437339
hCoV-19/mink/Latvia/5969/2021	EPI_ISL_10437330
hCoV-19/mink/Latvia/5973/2021	EPI_ISL_10437331
hCoV-19/mink/Latvia/5977/2021	EPI_ISL_10437332
hCoV-19/mink/Latvia/5957/2021	EPI_ISL_10437324
hCoV-19/mink/Latvia/5952/2021	EPI_ISL_10437322
hCoV-19/mink/Latvia/5960/2021	EPI_ISL_10437325
hCoV-19/mink/Latvia/5968/2021	EPI_ISL_10437329
hCoV-19/mink/Latvia/5966/2021	EPI_ISL_10437328
hCoV-19/mink/Netherlands/1/2020	EPI_ISL_431778
hCoV-19/mink/Netherlands/NB01_01KS/2020	EPI_ISL_447623
hCoV-19/mink/Netherlands/NB01_02KS/2020	EPI_ISL_447624
hCoV-19/mink/Netherlands/NB01_03KS/2020	EPI_ISL_447625
hCoV-19/mink/Netherlands/NB01_04KS/2020	EPI_ISL_447626
hCoV-19/mink/Netherlands/NB02_03KS/2020	EPI_ISL_447627
hCoV-19/mink/Netherlands/NB02_06KS/2020	EPI_ISL_447628
hCoV-19/mink/Netherlands/NB02_07KS/2020	EPI_ISL_447629
hCoV-19/mink/Netherlands/NB02_13KS/2020	EPI_ISL_447630
hCoV-19/mink/Netherlands/NB02_index/2020	EPI_ISL_447631
hCoV-19/mink/Netherlands/NB02_16RS/2020	EPI_ISL_447632
hCoV-19/mink/Netherlands/NB04_index/2020	EPI_ISL_447634
hCoV-19/mink/Netherlands/NB-EMC-10-13/2020	EPI_ISL_522987
hCoV-19/mink/Netherlands/NB-EMC-10-2/2020	EPI_ISL_522988
hCoV-19/mink/Netherlands/NB-EMC-1-1/2020	EPI_ISL_522991
hCoV-19/mink/Netherlands/NB-EMC-1-11/2020	EPI_ISL_522994
hCoV-19/mink/Netherlands/NB-EMC-11-2/2020	EPI_ISL_522996
hCoV-19/mink/Netherlands/NB-EMC-1-12/2020	EPI_ISL_522997
hCoV-19/mink/Netherlands/NB-EMC-11-3/2020	EPI_ISL_522998
hCoV-19/mink/Netherlands/NB-EMC-1-14/2020	EPI_ISL_523000
hCoV-19/mink/Netherlands/NB-EMC-1-16/2020	EPI_ISL_523001
hCoV-19/mink/Netherlands/NB-EMC-1-17/2020	EPI_ISL_523002
hCoV-19/mink/Netherlands/NB-EMC-1-2/2020	EPI_ISL_523004
hCoV-19/mink/Netherlands/NB-EMC-12-13/2020	EPI_ISL_523006
hCoV-19/mink/Netherlands/NB-EMC-12-37/2020	EPI_ISL_523008
hCoV-19/mink/Netherlands/NB-EMC-12-7/2020	EPI_ISL_523009
hCoV-19/mink/Netherlands/NB-EMC-13-10/2020	EPI_ISL_523011
hCoV-19/mink/Netherlands/NB-EMC-13-4/2020	EPI_ISL_523014
hCoV-19/mink/Netherlands/NB-EMC-13-9/2020	EPI_ISL_523015
hCoV-19/mink/Netherlands/NB-EMC-1-4/2020	EPI_ISL_523016
hCoV-19/mink/Netherlands/NB-EMC-14-25/2020	EPI_ISL_523018
hCoV-19/mink/Netherlands/NB-EMC-14-3/2020	EPI_ISL_523019
hCoV-19/mink/Netherlands/NB-EMC-15-11/2020	EPI_ISL_523023
hCoV-19/mink/Netherlands/NB-EMC-15-3/2020	EPI_ISL_523025
hCoV-19/mink/Netherlands/NB-EMC-15-7/2020	EPI_ISL_523026
hCoV-19/mink/Netherlands/NB-EMC-15-8/2020	EPI_ISL_523027
hCoV-19/mink/Netherlands/NB-EMC-1-6/2020	EPI_ISL_523028
hCoV-19/mink/Netherlands/NB-EMC-16-1/2020	EPI_ISL_523029
hCoV-19/mink/Netherlands/NB-EMC-16-10/2020	EPI_ISL_523030
hCoV-19/mink/Netherlands/NB-EMC-16-13/2020	EPI_ISL_523031
hCoV-19/mink/Netherlands/NB-EMC-16-2/2020	EPI_ISL_523033
hCoV-19/mink/Netherlands/NB-EMC-1-7/2020	EPI_ISL_523034
hCoV-19/mink/Netherlands/NB-EMC-17-10/2020	EPI_ISL_523035
hCoV-19/mink/Netherlands/NB-EMC-17-19/2020	EPI_ISL_523037
hCoV-19/mink/Netherlands/NB-EMC-17-3/2020	EPI_ISL_523038
hCoV-19/mink/Netherlands/NB-EMC-18-14/2020	EPI_ISL_523041
hCoV-19/mink/Netherlands/NB-EMC-18-15/2020	EPI_ISL_523042
hCoV-19/mink/Netherlands/NB-EMC-18-17/2020	EPI_ISL_523043
hCoV-19/mink/Netherlands/NB-EMC-18-8/2020	EPI_ISL_523045
hCoV-19/mink/Netherlands/NB-EMC-1-9/2020	EPI_ISL_523046
hCoV-19/mink/Netherlands/NB-EMC-19-1/2020	EPI_ISL_523047
hCoV-19/mink/Netherlands/NB-EMC-19-15/2020	EPI_ISL_523049
hCoV-19/mink/Netherlands/NB-EMC-19-19/2020	EPI_ISL_523050
hCoV-19/mink/Netherlands/NB-EMC-20-1/2020	EPI_ISL_523052
hCoV-19/mink/Netherlands/NB-EMC-20-2/2020	EPI_ISL_523053
hCoV-19/mink/Netherlands/NB-EMC-20-21/2020	EPI_ISL_523054
hCoV-19/mink/Netherlands/NB-EMC-20-23/2020	EPI_ISL_523055
hCoV-19/mink/Netherlands/NB-EMC-20-27/2020	EPI_ISL_523056
hCoV-19/mink/Netherlands/NB-EMC-20-28/2020	EPI_ISL_523057
hCoV-19/mink/Netherlands/NB-EMC-20-34/2020	EPI_ISL_523059
hCoV-19/mink/Netherlands/NB-EMC-20-4/2020	EPI_ISL_523060
hCoV-19/mink/Netherlands/NB-EMC-20-5/2020	EPI_ISL_523061
hCoV-19/mink/Netherlands/NB-EMC-21-1/2020	EPI_ISL_523063
hCoV-19/mink/Netherlands/NB-EMC-21-14/2020	EPI_ISL_523064
hCoV-19/mink/Netherlands/NB-EMC-21-2/2020	EPI_ISL_523066
hCoV-19/mink/Netherlands/NB-EMC-2-14/2020	EPI_ISL_523070
hCoV-19/mink/Netherlands/NB-EMC-2-19/2020	EPI_ISL_523072
hCoV-19/mink/Netherlands/NB-EMC-2-3/2020	EPI_ISL_523075
hCoV-19/mink/Netherlands/NB-EMC-23-1/2020	EPI_ISL_523076
hCoV-19/mink/Netherlands/NB-EMC-23-2/2020	EPI_ISL_523077
hCoV-19/mink/Netherlands/NB-EMC-23-3/2020	EPI_ISL_523078
hCoV-19/mink/Netherlands/NB-EMC-23-5/2020	EPI_ISL_523080
hCoV-19/mink/Netherlands/NB-EMC-23-6/2020	EPI_ISL_523081
hCoV-19/mink/Netherlands/NB-EMC-23-7/2020	EPI_ISL_523082
hCoV-19/mink/Netherlands/NB-EMC-25-11/2020	EPI_ISL_523083
hCoV-19/mink/Netherlands/NB-EMC-25-12/2020	EPI_ISL_523084
hCoV-19/mink/Netherlands/NB-EMC-2-6/2020	EPI_ISL_523085
hCoV-19/mink/Netherlands/NB-EMC-26-1/2020	EPI_ISL_523086
hCoV-19/mink/Netherlands/NB-EMC-3-2/2020	EPI_ISL_523091
hCoV-19/mink/Netherlands/NB-EMC-3-3/2020	EPI_ISL_523092
hCoV-19/mink/Netherlands/NB-EMC-3-4/2020	EPI_ISL_523093
hCoV-19/mink/Netherlands/NB-EMC-3-5/2020	EPI_ISL_523094
hCoV-19/mink/Netherlands/NB-EMC-3-6/2020	EPI_ISL_523095
hCoV-19/mink/Netherlands/NB-EMC-4-2/2020	EPI_ISL_523096
hCoV-19/mink/Netherlands/NB-EMC-5-13/2020	EPI_ISL_523097
hCoV-19/mink/Netherlands/NB-EMC-6-13/2020	EPI_ISL_523098
hCoV-19/mink/Netherlands/NB-EMC-6-15/2020	EPI_ISL_523100
hCoV-19/mink/Netherlands/NB-EMC-6-16/2020	EPI_ISL_523101
hCoV-19/mink/Netherlands/NB-EMC-6-17/2020	EPI_ISL_523102
hCoV-19/mink/Netherlands/NB-EMC-6-18/2020	EPI_ISL_523103
hCoV-19/mink/Netherlands/NB-EMC-6-2/2020	EPI_ISL_523104
hCoV-19/mink/Netherlands/NB-EMC-6-3/2020	EPI_ISL_523105
hCoV-19/mink/Netherlands/NB-EMC-7-10/2020	EPI_ISL_523108
hCoV-19/mink/Netherlands/NB-EMC-7-19/2020	EPI_ISL_523109
hCoV-19/mink/Netherlands/NB-EMC-7-2/2020	EPI_ISL_523110
hCoV-19/mink/Netherlands/NB-EMC-7-3/2020	EPI_ISL_523111
hCoV-19/mink/Netherlands/NB-EMC-7-6/2020	EPI_ISL_523112
hCoV-19/mink/Netherlands/NB-EMC-8-14/2020	EPI_ISL_523114
hCoV-19/mink/Netherlands/NB-EMC-8-16/2020	EPI_ISL_523115
hCoV-19/mink/Netherlands/NB-EMC-8-20/2020	EPI_ISL_523116
hCoV-19/mink/Netherlands/NB-EMC-8-8/2020	EPI_ISL_523117
hCoV-19/mink/Netherlands/NB-EMC-8-9/2020	EPI_ISL_523118
hCoV-19/mink/Netherlands/NB-EMC-9-1/2020	EPI_ISL_523119
hCoV-19/mink/Netherlands/NB-EMC-27-3/2020	EPI_ISL_577749
hCoV-19/mink/Netherlands/NB-EMC-28-9/2020	EPI_ISL_577754
hCoV-19/mink/Netherlands/NB-EMC-29-1/2020	EPI_ISL_577755
hCoV-19/mink/Netherlands/NB-EMC-29-20/2020	EPI_ISL_577758
hCoV-19/mink/Netherlands/NB-EMC-32-7/2020	EPI_ISL_577763
hCoV-19/mink/Netherlands/NB-EMC-33-1/2020	EPI_ISL_577764
hCoV-19/mink/Netherlands/NB-EMC-33-5/2020	EPI_ISL_577767
hCoV-19/mink/Netherlands/NB-EMC-34-2/2020	EPI_ISL_577768
hCoV-19/mink/Netherlands/NB-EMC-34-3/2020	EPI_ISL_577769
hCoV-19/mink/Netherlands/NB-EMC-34-5/2020	EPI_ISL_577771
hCoV-19/mink/Netherlands/NB-EMC-35-1/2020	EPI_ISL_577772
hCoV-19/mink/Netherlands/NB-EMC-35-2/2020	EPI_ISL_577773
hCoV-19/mink/Netherlands/NB-EMC-35-3/2020	EPI_ISL_577774
hCoV-19/mink/Netherlands/NB-EMC-35-4/2020	EPI_ISL_577775
hCoV-19/mink/Netherlands/NB-EMC-35-5/2020	EPI_ISL_577776
hCoV-19/mink/Netherlands/NB-EMC-36-5/2020	EPI_ISL_577781
hCoV-19/mink/Netherlands/NB-EMC-39-4/2020	EPI_ISL_577785
hCoV-19/mink/Netherlands/NB-EMC-39-5/2020	EPI_ISL_577786
hCoV-19/mink/Netherlands/NB-EMC-40-3/2020	EPI_ISL_577787
hCoV-19/mink/Netherlands/NB-EMC-41-5/2020	EPI_ISL_577792
hCoV-19/mink/Netherlands/NB-EMC-41-6/2020	EPI_ISL_577793
hCoV-19/mink/Netherlands/NB-EMC-43-3/2020	EPI_ISL_577796
hCoV-19/mink/Netherlands/NB-EMC-43-4/2020	EPI_ISL_577797
hCoV-19/mink/Netherlands/NB-EMC-43-5/2020	EPI_ISL_577798
hCoV-19/mink/Netherlands/NB-EMC-44-3/2020	EPI_ISL_577799
hCoV-19/mink/Netherlands/NB-EMC-44-5/2020	EPI_ISL_577800
hCoV-19/mink/Netherlands/NB-EMC-44-7/2020	EPI_ISL_577801
hCoV-19/mink/Netherlands/NB-EMC-45-3/2020	EPI_ISL_577802
hCoV-19/mink/Netherlands/NB-EMC-45-4/2020	EPI_ISL_577803
hCoV-19/mink/Netherlands/NB-EMC-46-10/2020	EPI_ISL_577805
hCoV-19/mink/Netherlands/NB-EMC-46-8/2020	EPI_ISL_577808
hCoV-19/mink/Netherlands/NB-EMC-47-2/2020	EPI_ISL_577810
hCoV-19/mink/Netherlands/NB-EMC-47-5/2020	EPI_ISL_577813
hCoV-19/mink/Netherlands/NB-EMC-51-20/2020	EPI_ISL_577821
hCoV-19/mink/Netherlands/NB-EMC-52-4/2020	EPI_ISL_577825
hCoV-19/mink/Denmark/AD38-Farm2/2020	EPI_ISL_626340
hCoV-19/mink/Denmark/AD40-Farm3/2020	EPI_ISL_626341
hCoV-19/mink/Denmark/AL3-Farm1/2020	EPI_ISL_626342
hCoV-19/mink/Denmark/AD3-Farm1/2020	EPI_ISL_626343
hCoV-19/mink/Denmark/AD4-Farm1/2020	EPI_ISL_626344
hCoV-19/mink/Denmark/AD6-Farm1/2020	EPI_ISL_626345
hCoV-19/mink/Denmark/AD37-Farm3/2020	EPI_ISL_626346
hCoV-19/mink/Denmark/AL25-Farm1/2020	EPI_ISL_626347
hCoV-19/mink/Denmark/AL35-Farm3/2020	EPI_ISL_626348
hCoV-19/mink/Denmark/AL64-Farm1/2020	EPI_ISL_626349
hCoV-19/mink/Denmark/KL11-Farm1/2020	EPI_ISL_626350
hCoV-19/mink/Denmark/KL14-Farm1/2020	EPI_ISL_626351
hCoV-19/mink/Netherlands/NB-EMC-57-3/2020	EPI_ISL_632385
hCoV-19/mink/Netherlands/NB-EMC-55-6/2020	EPI_ISL_632428
hCoV-19/mink/Netherlands/NB-EMC-55-18/2020	EPI_ISL_632429
hCoV-19/mink/Netherlands/NB-EMC-55-19/2020	EPI_ISL_632430
hCoV-19/mink/Netherlands/NB-EMC-62-2/2020	EPI_ISL_632434
hCoV-19/mink/Netherlands/NB-EMC-62-3/2020	EPI_ISL_632435
hCoV-19/mink/Netherlands/NB-EMC-62-4/2020	EPI_ISL_632436
hCoV-19/mink/Netherlands/NB-EMC-62-5/2020	EPI_ISL_632437
hCoV-19/mink/Netherlands/NB-EMC-62-6/2020	EPI_ISL_632438
hCoV-19/mink/Netherlands/NB-EMC-64-5/2020	EPI_ISL_632439
hCoV-19/mink/Netherlands/NB-EMC-54-1/2020	EPI_ISL_632450
hCoV-19/mink/Netherlands/NB-EMC-54-2/2020	EPI_ISL_632451
hCoV-19/mink/Netherlands/NB-EMC-54-5/2020	EPI_ISL_632452
hCoV-19/mink/Netherlands/NB-EMC-56-6/2020	EPI_ISL_632453
hCoV-19/mink/Netherlands/NB-EMC-56-7/2020	EPI_ISL_632454
hCoV-19/mink/Netherlands/NB-EMC-56-10/2020	EPI_ISL_632455
hCoV-19/mink/Netherlands/NB-EMC-57-1/2020	EPI_ISL_632456
hCoV-19/mink/Netherlands/NB-EMC-57-2/2020	EPI_ISL_632457
hCoV-19/mink/Netherlands/NB-EMC-57-4/2020	EPI_ISL_632458
hCoV-19/mink/Netherlands/NB-EMC-57-5/2020	EPI_ISL_632459
hCoV-19/mink/Netherlands/NB-EMC-63-1/2020	EPI_ISL_632483
hCoV-19/mink/Netherlands/NB-EMC-63-4/2020	EPI_ISL_632484
hCoV-19/mink/Netherlands/NB-EMC-63-5/2020	EPI_ISL_632485
hCoV-19/mink/Netherlands/NB-EMC-64-1/2020	EPI_ISL_632486
hCoV-19/mink/Netherlands/NB-EMC-64-3/2020	EPI_ISL_632487
hCoV-19/mink/Netherlands/NB-EMC-64-7/2020	EPI_ISL_632488
hCoV-19/mink/Netherlands/NB-EMC-65-1/2020	EPI_ISL_632489
hCoV-19/mink/Netherlands/NB-EMC-65-3/2020	EPI_ISL_632490
hCoV-19/mink/Netherlands/NB-EMC-65-10/2020	EPI_ISL_632491
hCoV-19/mink/Netherlands/NB-EMC/2020	EPI_ISL_632492
hCoV-19/mink/Denmark/mDK-4/2020	EPI_ISL_641398
hCoV-19/mink/Denmark/mDK-5/2020	EPI_ISL_641399
hCoV-19/mink/Denmark/mDK-7/2020	EPI_ISL_641401
hCoV-19/mink/Denmark/mDK-9/2020	EPI_ISL_641403
hCoV-19/mink/Denmark/mDK-10/2020	EPI_ISL_641404
hCoV-19/mink/Denmark/mDK-12/2020	EPI_ISL_641406
hCoV-19/mink/Denmark/mDK-13/2020	EPI_ISL_641407
hCoV-19/mink/Denmark/mDK-14/2020	EPI_ISL_641408
hCoV-19/mink/Denmark/mDK-17/2020	EPI_ISL_641410
hCoV-19/mink/Denmark/mDK-18/2020	EPI_ISL_641411
hCoV-19/mink/Denmark/mDK-19/2020	EPI_ISL_641412
hCoV-19/mink/Denmark/mDK-20/2020	EPI_ISL_641413
hCoV-19/mink/Denmark/mDK-21/2020	EPI_ISL_641414
hCoV-19/mink/Denmark/mDK-22/2020	EPI_ISL_641415
hCoV-19/mink/Denmark/mDK-23/2020	EPI_ISL_641416
hCoV-19/mink/Denmark/mDK-26/2020	EPI_ISL_641419
hCoV-19/mink/Denmark/mDK-27/2020	EPI_ISL_641420
hCoV-19/mink/Denmark/mDK-28/2020	EPI_ISL_641421
hCoV-19/mink/Denmark/mDK-29/2020	EPI_ISL_641422
hCoV-19/mink/Denmark/mDK-30/2020	EPI_ISL_641423
hCoV-19/mink/Denmark/mDK-32/2020	EPI_ISL_641425
hCoV-19/mink/Denmark/mDK-35/2020	EPI_ISL_641428
hCoV-19/mink/Denmark/mDK-36/2020	EPI_ISL_641429
hCoV-19/mink/Denmark/mDK-38/2020	EPI_ISL_641431
hCoV-19/mink/Denmark/mDK-40/2020	EPI_ISL_641433
hCoV-19/mink/Denmark/mDK-42/2020	EPI_ISL_641435
hCoV-19/mink/Denmark/mDK-44/2020	EPI_ISL_641437
hCoV-19/mink/Denmark/mDK-45/2020	EPI_ISL_641438
hCoV-19/mink/Denmark/mDK-46/2020	EPI_ISL_641439
hCoV-19/mink/Denmark/mDK-48/2020	EPI_ISL_641441
hCoV-19/mink/Denmark/mDK-49/2020	EPI_ISL_641442
hCoV-19/mink/Denmark/mDK-50/2020	EPI_ISL_641443
hCoV-19/mink/Denmark/mDK-51/2020	EPI_ISL_641444
hCoV-19/mink/Denmark/mDK-52/2020	EPI_ISL_641445
hCoV-19/mink/Denmark/mDK-53/2020	EPI_ISL_641446
hCoV-19/mink/Denmark/mDK-55/2020	EPI_ISL_641447
hCoV-19/mink/Denmark/mDK-57/2020	EPI_ISL_641449
hCoV-19/mink/Denmark/mDK-58/2020	EPI_ISL_641450
hCoV-19/mink/Denmark/mDK-59/2020	EPI_ISL_641451
hCoV-19/mink/Denmark/mDK-60/2020	EPI_ISL_641452
hCoV-19/mink/Denmark/mDK-61/2020	EPI_ISL_641453
hCoV-19/mink/Denmark/mDK-62/2020	EPI_ISL_641454
hCoV-19/mink/Denmark/mDK-63/2020	EPI_ISL_641455
hCoV-19/mink/Denmark/mDK-65/2020	EPI_ISL_641457
hCoV-19/mink/Denmark/mDK-66/2020	EPI_ISL_641458
hCoV-19/mink/Denmark/mDK-67/2020	EPI_ISL_641459
hCoV-19/mink/Denmark/mDK-68/2020	EPI_ISL_641460
hCoV-19/mink/Denmark/mDK-70/2020	EPI_ISL_641462
hCoV-19/mink/Denmark/mDK-71/2020	EPI_ISL_641463
hCoV-19/mink/Denmark/mDK-72/2020	EPI_ISL_641464
hCoV-19/mink/Denmark/mDK-73/2020	EPI_ISL_641465
hCoV-19/mink/Denmark/mDK-74/2020	EPI_ISL_641466
hCoV-19/mink/Denmark/mDK-75/2020	EPI_ISL_641467
hCoV-19/mink/Denmark/mDK-76/2020	EPI_ISL_641468
hCoV-19/mink/Denmark/mDK-78/2020	EPI_ISL_641470
hCoV-19/mink/Denmark/mDK-79/2020	EPI_ISL_641471
hCoV-19/mink/Denmark/mDK-80/2020	EPI_ISL_641472
hCoV-19/mink/Denmark/mDK-81/2020	EPI_ISL_641473
hCoV-19/mink/Denmark/mDK-82/2020	EPI_ISL_641474
hCoV-19/mink/Denmark/mDK-83/2020	EPI_ISL_641475
hCoV-19/mink/Denmark/mDK-84/2020	EPI_ISL_641476
hCoV-19/mink/Denmark/mDK-85/2020	EPI_ISL_641477
hCoV-19/mink/Denmark/mDK-87/2020	EPI_ISL_641479
hCoV-19/mink/Denmark/mDK-88/2020	EPI_ISL_641480
hCoV-19/mink/Denmark/mDK-89/2020	EPI_ISL_641481
hCoV-19/mink/Denmark/mDK-90/2020	EPI_ISL_641482
hCoV-19/mink/Denmark/mDK-91/2020	EPI_ISL_641483
hCoV-19/mink/Denmark/mDK-92/2020	EPI_ISL_641484
hCoV-19/mink/Denmark/mDK-93/2020	EPI_ISL_641485
hCoV-19/mink/Denmark/mDK-94/2020	EPI_ISL_641486
hCoV-19/mink/Denmark/mDK-95/2020	EPI_ISL_641487
hCoV-19/mink/Denmark/mDK-96/2020	EPI_ISL_641488
hCoV-19/mink/Denmark/mDK-97/2020	EPI_ISL_641489
hCoV-19/mink/Denmark/mDK-98/2020	EPI_ISL_641490
hCoV-19/mink/Denmark/mDK-100/2020	EPI_ISL_641491
hCoV-19/mink/Denmark/mDK-102/2020	EPI_ISL_641493
hCoV-19/mink/Denmark/mDK-103/2020	EPI_ISL_641494
hCoV-19/mink/Denmark/mDK-104/2020	EPI_ISL_641495
hCoV-19/mink/Denmark/mDK-108/2020	EPI_ISL_641496
hCoV-19/mink/Denmark/mDK-109/2020	EPI_ISL_641497
hCoV-19/mink/Denmark/mDK-110/2020	EPI_ISL_641498
hCoV-19/mink/Denmark/mDK-120/2020	EPI_ISL_641499
hCoV-19/mink/Denmark/mDK-121/2020	EPI_ISL_641500
hCoV-19/mink/Denmark/mDK-122/2020	EPI_ISL_641501
hCoV-19/mink/Denmark/mDK-123/2020	EPI_ISL_641502
hCoV-19/mink/Denmark/mDK-124/2020	EPI_ISL_641503
hCoV-19/mink/Denmark/mDK-125/2020	EPI_ISL_641504
hCoV-19/mink/Denmark/mDK-126/2020	EPI_ISL_641505
hCoV-19/mink/Denmark/mDK-127/2020	EPI_ISL_641506
hCoV-19/mink/Denmark/mDK-128/2020	EPI_ISL_641507
hCoV-19/mink/Denmark/mDK-129/2020	EPI_ISL_641508
hCoV-19/mink/Denmark/mDK-130/2020	EPI_ISL_641509
hCoV-19/mink/Denmark/mDK-131/2020	EPI_ISL_641510
hCoV-19/mink/Denmark/mDK-132/2020	EPI_ISL_641511
hCoV-19/mink/Denmark/mDK-133/2020	EPI_ISL_641512
hCoV-19/mink/Denmark/mDK-152/2020	EPI_ISL_641516
hCoV-19/mink/Denmark/mDK-154/2020	EPI_ISL_683005
hCoV-19/mink/Denmark/mDK-155/2020	EPI_ISL_683006
hCoV-19/mink/Denmark/mDK-158/2020	EPI_ISL_683009
hCoV-19/mink/Denmark/mDK-159/2020	EPI_ISL_683010
hCoV-19/mink/Denmark/mDK-163/2020	EPI_ISL_683014
hCoV-19/mink/Denmark/mDK-164/2020	EPI_ISL_683015
hCoV-19/mink/Denmark/mDK-165/2020	EPI_ISL_683016
hCoV-19/mink/Denmark/mDK-166/2020	EPI_ISL_683017
hCoV-19/mink/Denmark/mDK-167/2020	EPI_ISL_683018
hCoV-19/mink/Denmark/mDK-169/2020	EPI_ISL_683020
hCoV-19/mink/Denmark/mDK-170/2020	EPI_ISL_683021
hCoV-19/mink/Denmark/mDK-171/2020	EPI_ISL_683022
hCoV-19/mink/Denmark/mDK-172/2020	EPI_ISL_683023
hCoV-19/mink/Denmark/mDK-173/2020	EPI_ISL_683024
hCoV-19/mink/Denmark/mDK-175/2020	EPI_ISL_683026
hCoV-19/mink/Denmark/mDK-176/2020	EPI_ISL_683027
hCoV-19/mink/Denmark/mDK-177/2020	EPI_ISL_683028
hCoV-19/mink/Denmark/mDK-178/2020	EPI_ISL_683029
hCoV-19/mink/Denmark/mDK-180/2020	EPI_ISL_683031
hCoV-19/mink/Denmark/mDK-181/2020	EPI_ISL_683032
hCoV-19/mink/Denmark/mDK-182/2020	EPI_ISL_683033
hCoV-19/mink/Denmark/mDK-183/2020	EPI_ISL_683034
hCoV-19/mink/Denmark/mDK-185/2020	EPI_ISL_683036
hCoV-19/mink/Denmark/mDK-186/2020	EPI_ISL_683037
hCoV-19/mink/Denmark/mDK-190/2020	EPI_ISL_683041
hCoV-19/mink/Denmark/mDK-193/2020	EPI_ISL_683044
hCoV-19/mink/Denmark/mDK-194/2020	EPI_ISL_683045
hCoV-19/mink/Denmark/mDK-196/2020	EPI_ISL_683047
hCoV-19/mink/Denmark/mDK-197/2020	EPI_ISL_683048
hCoV-19/mink/Denmark/mDK-198/2020	EPI_ISL_683049
hCoV-19/mink/Denmark/mDK-199/2020	EPI_ISL_683050
hCoV-19/mink/Denmark/mDK-200/2020	EPI_ISL_683051
hCoV-19/mink/Denmark/mDK-201/2020	EPI_ISL_683052
hCoV-19/mink/Denmark/mDK-202/2020	EPI_ISL_683053
hCoV-19/mink/Denmark/mDK-203/2020	EPI_ISL_683054
hCoV-19/mink/Denmark/mDK-204/2020	EPI_ISL_683055
hCoV-19/mink/Denmark/mDK-205/2020	EPI_ISL_683056
hCoV-19/mink/Denmark/mDK-206/2020	EPI_ISL_683057
hCoV-19/mink/Denmark/mDK-208/2020	EPI_ISL_683059
hCoV-19/mink/Denmark/mDK-210/2020	EPI_ISL_683061
hCoV-19/mink/Denmark/mDK-211/2020	EPI_ISL_683062
hCoV-19/mink/Denmark/mDK-212/2020	EPI_ISL_683063
hCoV-19/mink/Denmark/mDK-213/2020	EPI_ISL_683064
hCoV-19/mink/Denmark/mDK-214/2020	EPI_ISL_683065
hCoV-19/mink/Denmark/mDK-216/2020	EPI_ISL_683067
hCoV-19/mink/Denmark/mDK-217/2020	EPI_ISL_683068
hCoV-19/mink/Denmark/mDK-224/2020	EPI_ISL_683075
hCoV-19/mink/Denmark/mDK-225/2020	EPI_ISL_683076
hCoV-19/mink/Denmark/mDK-239/2020	EPI_ISL_683088
hCoV-19/mink/Denmark/mDK-242/2020	EPI_ISL_683091
hCoV-19/mink/Denmark/mDK-105/2020	EPI_ISL_683092
hCoV-19/mink/Denmark/mDK-106/2020	EPI_ISL_683093
hCoV-19/mink/Denmark/mDK-107/2020	EPI_ISL_683094
hCoV-19/mink/Denmark/mDK-111/2020	EPI_ISL_683095
hCoV-19/mink/Denmark/mDK-243/2020	EPI_ISL_683096
hCoV-19/mink/Denmark/mDK-245/2020	EPI_ISL_683098
hCoV-19/mink/Denmark/mDK-246/2020	EPI_ISL_683099
hCoV-19/mink/Denmark/mDK-248/2020	EPI_ISL_683101
hCoV-19/mink/Denmark/mDK-249/2020	EPI_ISL_683102
hCoV-19/mink/Denmark/mDK-250/2020	EPI_ISL_683103
hCoV-19/mink/Denmark/mDK-251/2020	EPI_ISL_683104
hCoV-19/mink/Denmark/mDK-252/2020	EPI_ISL_683105
hCoV-19/mink/Denmark/mDK-255/2020	EPI_ISL_683108
hCoV-19/mink/Denmark/mDK-256/2020	EPI_ISL_683109
hCoV-19/mink/Denmark/mDK-257/2020	EPI_ISL_683110
hCoV-19/mink/Denmark/mDK-258/2020	EPI_ISL_683111
hCoV-19/mink/Denmark/mDK-259/2020	EPI_ISL_683112
hCoV-19/mink/Denmark/mDK-260/2020	EPI_ISL_683113
hCoV-19/mink/Denmark/mDK-261/2020	EPI_ISL_683114
hCoV-19/mink/Denmark/mDK-262/2020	EPI_ISL_683115
hCoV-19/mink/Denmark/mDK-263/2020	EPI_ISL_683116
hCoV-19/mink/Denmark/mDK-264/2020	EPI_ISL_683117
hCoV-19/mink/Denmark/mDK-268/2020	EPI_ISL_683120
hCoV-19/mink/Denmark/mDK-270/2020	EPI_ISL_683122
hCoV-19/mink/Denmark/mDK-271/2020	EPI_ISL_683123
hCoV-19/mink/Denmark/mDK-272/2020	EPI_ISL_683124
hCoV-19/mink/Denmark/mDK-273/2020	EPI_ISL_683125
hCoV-19/mink/Denmark/mDK-275/2020	EPI_ISL_683126
hCoV-19/mink/Denmark/mDK-280/2020	EPI_ISL_683130
hCoV-19/mink/Denmark/mDK-283/2020	EPI_ISL_683133
hCoV-19/mink/Denmark/mDK-290/2020	EPI_ISL_683139
hCoV-19/mink/Denmark/mDK-291/2020	EPI_ISL_683140
hCoV-19/mink/Denmark/mDK-294/2020	EPI_ISL_683143
hCoV-19/mink/Denmark/mDK-296/2020	EPI_ISL_683145
hCoV-19/mink/Denmark/mDK-297/2020	EPI_ISL_683146
hCoV-19/mink/Denmark/mDK-299/2020	EPI_ISL_683148
hCoV-19/mink/Denmark/mDK-305/2020	EPI_ISL_683154
hCoV-19/mink/Denmark/mDK-306/2020	EPI_ISL_683155
hCoV-19/mink/Denmark/mDK-308/2020	EPI_ISL_683157
hCoV-19/mink/Denmark/mDK-311/2020	EPI_ISL_683160
hCoV-19/mink/Denmark/mDK-312/2020	EPI_ISL_683161
hCoV-19/mink/Denmark/mDK-314/2020	EPI_ISL_683163
hCoV-19/mink/Denmark/mDK-318/2020	EPI_ISL_683167
hCoV-19/mink/Denmark/mDK-319/2020	EPI_ISL_683168
hCoV-19/mink/Denmark/mDK-320/2020	EPI_ISL_683169
hCoV-19/mink/Denmark/mDK-321/2020	EPI_ISL_683170
hCoV-19/mink/Denmark/mDK-325/2020	EPI_ISL_683174
hCoV-19/mink/Denmark/mDK-326/2020	EPI_ISL_683175
hCoV-19/mink/Denmark/mDK-327/2020	EPI_ISL_683176
hCoV-19/mink/Denmark/mDK-329/2020	EPI_ISL_683178
hCoV-19/mink/Denmark/mDK-331/2020	EPI_ISL_683180
hCoV-19/mink/Denmark/mDK-437/2020	EPI_ISL_683192
hCoV-19/mink/Denmark/mDK-439/2020	EPI_ISL_683194
hCoV-19/mink/Denmark/mDK-445/2020	EPI_ISL_683200
hCoV-19/mink/Denmark/mDK-447/2020	EPI_ISL_683201
hCoV-19/mink/Denmark/mDK-455/2020	EPI_ISL_683207
hCoV-19/mink/Denmark/mDK-459/2020	EPI_ISL_683211
hCoV-19/mink/Denmark/mDK-463/2020	EPI_ISL_683215
hCoV-19/mink/Denmark/mDK-465/2020	EPI_ISL_683216
hCoV-19/mink/Denmark/mDK-466/2020	EPI_ISL_683217
hCoV-19/mink/Denmark/mDK-467/2020	EPI_ISL_683218
hCoV-19/mink/Denmark/mDK-472/2020	EPI_ISL_683221
hCoV-19/mink/Denmark/mDK-473/2020	EPI_ISL_683222
hCoV-19/mink/Denmark/mDK-485/2020	EPI_ISL_683231
hCoV-19/mink/Denmark/mDK-491/2020	EPI_ISL_683237
hCoV-19/mink/Denmark/mDK-493/2020	EPI_ISL_683239
hCoV-19/mink/Denmark/mDK-504/2020	EPI_ISL_683249
hCoV-19/mink/Denmark/mDK-526/2020	EPI_ISL_683268
hCoV-19/mink/Denmark/mDK-536/2020	EPI_ISL_683276
hCoV-19/mink/Denmark/mDK-540/2020	EPI_ISL_683279
hCoV-19/mink/Denmark/mDK-564/2020	EPI_ISL_683300
hCoV-19/mink/Denmark/mDK-565/2020	EPI_ISL_683301
hCoV-19/mink/Denmark/mDK-567/2020	EPI_ISL_683303
hCoV-19/mink/Denmark/mDK-568/2020	EPI_ISL_683304
hCoV-19/mink/Denmark/mDK-574/2020	EPI_ISL_683308
hCoV-19/mink/Denmark/mDK-576/2020	EPI_ISL_683310
hCoV-19/mink/Denmark/mDK-577/2020	EPI_ISL_683311
hCoV-19/mink/Denmark/mDK-578/2020	EPI_ISL_683312
hCoV-19/mink/Denmark/mDK-579/2020	EPI_ISL_683313
hCoV-19/mink/Denmark/mDK-583/2020	EPI_ISL_683317
hCoV-19/mink/Denmark/mDK-588/2020	EPI_ISL_683322
hCoV-19/mink/Denmark/mDK-590/2020	EPI_ISL_683324
hCoV-19/mink/Denmark/mDK-592/2020	EPI_ISL_683326
hCoV-19/mink/Denmark/mDK-456/2020	EPI_ISL_683208
hCoV-19/mink/Denmark/mDK-69/2020	EPI_ISL_641461
hCoV-19/mink/Netherlands/NB-EMC-56-8/2020	EPI_ISL_632384
hCoV-19/mink/Denmark/mDK-244/2020	EPI_ISL_683097
hCoV-19/mink/Denmark/mDK-247/2020	EPI_ISL_683100
hCoV-19/mink/Denmark/mDK-458/2020	EPI_ISL_683210
hCoV-19/mink/Denmark/mDK-589/2020	EPI_ISL_683323
hCoV-19/mink/Denmark/mDK-591/2020	EPI_ISL_683325
hCoV-19/mink/Denmark/mDK-584/2020	EPI_ISL_683318
hCoV-19/mink/Denmark/mDK-241/2020	EPI_ISL_683090
hCoV-19/mink/Denmark/mDK-215/2020	EPI_ISL_683066
hCoV-19/mink/Denmark/mDK-422/2020	EPI_ISL_683182
hCoV-19/mink/Denmark/mDK-421/2020	EPI_ISL_683181
hCoV-19/mink/Denmark/mDK-560/2020	EPI_ISL_683297
hCoV-19/mink/Denmark/mDK-328/2020	EPI_ISL_683177
hCoV-19/mink/Denmark/mDK-322/2020	EPI_ISL_683171
hCoV-19/mink/Denmark/mDK-192/2020	EPI_ISL_683043
hCoV-19/mink/Denmark/mDK-544/2020	EPI_ISL_683282
hCoV-19/mink/Denmark/mDK-179/2020	EPI_ISL_683030
hCoV-19/mink/Denmark/mDK-300/2020	EPI_ISL_683149
hCoV-19/mink/Denmark/mDK-286/2020	EPI_ISL_683136
hCoV-19/mink/Denmark/mDK-285/2020	EPI_ISL_683135
hCoV-19/mink/Denmark/mDK-287/2020	EPI_ISL_683137
hCoV-19/mink/Denmark/mDK-282/2020	EPI_ISL_683132
hCoV-19/mink/Denmark/mDK-506/2020	EPI_ISL_683251
hCoV-19/mink/Denmark/mDK-505/2020	EPI_ISL_683250
hCoV-19/mink/Denmark/mDK-279/2020	EPI_ISL_683129
hCoV-19/mink/Denmark/mDK-278/2020	EPI_ISL_683128
hCoV-19/mink/Denmark/mDK-277/2020	EPI_ISL_683127
hCoV-19/mink/Denmark/mDK-495/2020	EPI_ISL_683241
hCoV-19/mink/Denmark/mDK-265/2020	EPI_ISL_683118
hCoV-19/mink/Denmark/mDK-484/2020	EPI_ISL_683230
hCoV-19/mink/Denmark/mDK-481/2020	EPI_ISL_683227
hCoV-19/mink/Denmark/mDK-253/2020	EPI_ISL_683106
hCoV-19/mink/Denmark/mDK-483/2020	EPI_ISL_683229
hCoV-19/mink/Denmark/mDK-477/2020	EPI_ISL_683225
hCoV-19/mink/Canada/A/2020	EPI_ISL_717714
hCoV-19/mink/Canada/B/2020	EPI_ISL_717715
hCoV-19/mink/Canada/C/2020	EPI_ISL_717716
hCoV-19/mink/Canada/D/2020	EPI_ISL_717717
hCoV-19/mink/Netherlands/NB-EMC-67-1/2020	EPI_ISL_722414
hCoV-19/mink/Netherlands/NB-EMC-67-18/2020	EPI_ISL_722415
hCoV-19/mink/Netherlands/NB-EMC-67-19/2020	EPI_ISL_722416
hCoV-19/mink/Netherlands/NB-EMC-67-2/2020	EPI_ISL_722417
hCoV-19/mink/Netherlands/NB-EMC-67-6/2020	EPI_ISL_722418
hCoV-19/mink/Netherlands/NB-EMC-68-1/2020	EPI_ISL_722448
hCoV-19/mink/Netherlands/NB-EMC-68-14/2020	EPI_ISL_722449
hCoV-19/mink/Netherlands/NB-EMC-68-2/2020	EPI_ISL_722450
hCoV-19/mink/Netherlands/NB-EMC-68-3/2020	EPI_ISL_722451
hCoV-19/mink/Poland/Pomorskie_5/2020	EPI_ISL_732949
hCoV-19/mink/Poland/Pomorskie_42/2020	EPI_ISL_732950
hCoV-19/mink/Poland/Pomorskie_46/2020	EPI_ISL_732951
hCoV-19/mink/Poland/Pomorskie_48/2020	EPI_ISL_732952
hCoV-19/mink/Poland/Pomorskie_49/2020	EPI_ISL_732953
hCoV-19/mink/Poland/Pomorskie_50/2020	EPI_ISL_732954
hCoV-19/mink/Poland/Pomorskie_67/2020	EPI_ISL_732955
hCoV-19/mink/Poland/Pomorskie_76/2020	EPI_ISL_732956
hCoV-19/mink/Poland/Pomorskie_77/2020	EPI_ISL_732957
hCoV-19/mink/Poland/Pomorskie_83/2020	EPI_ISL_732958
hCoV-19/mink/Poland/Pomorskie_88/2020	EPI_ISL_732959
hCoV-19/mink/USA/WI-CDC-3892842-001/2020	EPI_ISL_1014947
hCoV-19/mink/USA/WI-CDC-3892911-001/2020	EPI_ISL_1014955
hCoV-19/mink/USA/WI-CDC-3892938-001/2020	EPI_ISL_1014953
hCoV-19/mink/USA/WI-CDC-3892847-001/2020	EPI_ISL_1014954
hCoV-19/mink/USA/WI-CDC-3892883-001/2020	EPI_ISL_1014970
hCoV-19/mink/USA/WI-CDC-3892613-001/2020	EPI_ISL_1014975
hCoV-19/mink/USA/WI-CDC-3892590-001/2020	EPI_ISL_1014984
hCoV-19/mink/Latvia/2103/2021	EPI_ISL_2141681
hCoV-19/mink/Latvia/2106/2021	EPI_ISL_2141684
hCoV-19/mink/Latvia/2185/2021	EPI_ISL_2141762
hCoV-19/mink/Latvia/2344/2021	EPI_ISL_2141909
hCoV-19/mink/Denmark/mDK-848/2020	EPI_ISL_3050765
hCoV-19/mink/Denmark/mDK-789/2020	EPI_ISL_3050753
hCoV-19/mink/Denmark/mDK-817/2020	EPI_ISL_3050755
hCoV-19/mink/Denmark/mDK-832/2020	EPI_ISL_3050761
hCoV-19/mink/Denmark/mDK-804/2020	EPI_ISL_3050760
hCoV-19/mink/Denmark/mDK-841/2020	EPI_ISL_3050762
hCoV-19/mink/Denmark/mDK-842/2020	EPI_ISL_3050763
hCoV-19/mink/Lithuania/NFVRAI-13314-3/2021	EPI_ISL_10497545
hCoV-19/mink/Lithuania/NFVRAI-13316-3/2021	EPI_ISL_10497549
hCoV-19/mink/Lithuania/NFVRAI-13279-1/2021	EPI_ISL_10497476
hCoV-19/mink/Lithuania/NFVRAI-13316-1/2021	EPI_ISL_10497548
hCoV-19/mink/Lithuania/NFVRAI-2995-3/2021	EPI_ISL_10500872
hCoV-19/mink/Lithuania/NFVRAI-13875-5/2021	EPI_ISL_10497473
hCoV-19/mink/Lithuania/NFVRAI-13316-6/2021	EPI_ISL_10498077
hCoV-19/mink/Lithuania/NFVRAI-13279-28/2021	EPI_ISL_10497478
hCoV-19/mink/Lithuania/NFVRAI-13279-30/2021	EPI_ISL_10497480
hCoV-19/mink/Lithuania/NFVRAI-3919-2/2021	EPI_ISL_10501240
hCoV-19/mink/Lithuania/NFVRAI-13862-27/2021	EPI_ISL_10506109
hCoV-19/mink/Lithuania/NFVRAI-13290-3/2021	EPI_ISL_10497544
hCoV-19/mink/Lithuania/NFVRAI-13316-4/2021	EPI_ISL_10498072
hCoV-19/mink/Lithuania/NFVRAI-13866-11/2021	EPI_ISL_10507777
hCoV-19/mink/Lithuania/NFVRAI-13323-6/2021	EPI_ISL_10498228
hCoV-19/mink/Lithuania/NFVRAI-13862-24/2021	EPI_ISL_10505192
hCoV-19/mink/Lithuania/NFVRAI-13865-17/2021	EPI_ISL_10503034
hCoV-19/mink/Lithuania/NFVRAI-13865-30/2021	EPI_ISL_10504526
hCoV-19/mink/Lithuania/NFVRAI-13316-5/2021	EPI_ISL_10498075
hCoV-19/mink/Lithuania/NFVRAI-13489-1/2021	EPI_ISL_10498169
hCoV-19/mink/Lithuania/NFVRAI-13323-1/2021	EPI_ISL_10498170
hCoV-19/mink/Lithuania/NFVRAI-11300-3/2021	EPI_ISL_10571330
hCoV-19/mink/USA/UT-CDC-4455717-001/2021	EPI_ISL_10026508
hCoV-19/mink/USA/UT-CDC-4455702-001/2021	EPI_ISL_10026511
hCoV-19/mink/USA/UT-CDC-4455705-001/2021	EPI_ISL_10026509
hCoV-19/mink/Lithuania/NFVRAI-12123/2021	EPI_ISL_10580472
hCoV-19/mink/USA/UT-CDC-4455722-001/2021	EPI_ISL_10026510
hCoV-19/mink/Belarus/RRPCEM-VIS_2210O/2020	EPI_ISL_2467943
hCoV-19/mink/France/CVL_28-B-35/2020	EPI_ISL_10036493
hCoV-19/mink/France/CVL_28-A-57/2020	EPI_ISL_10036492
hCoV-19/mink/France/CVL_28-A-36/2020	EPI_ISL_10036491
hCoV-19/mink/France/CVL_28-A-4/2020	EPI_ISL_10036488
hCoV-19/mink/France/CVL_28-A-19/2020	EPI_ISL_10036490
hCoV-19/mink/France/CVL_28-C-61/2020	EPI_ISL_10036497
hCoV-19/mink/France/CVL_28-C-21/2020	EPI_ISL_10036494
hCoV-19/mink/France/CVL_28-C-34/2020	EPI_ISL_10036495
hCoV-19/mink/France/CVL_28-A-14/2020	EPI_ISL_10036489
hCoV-19/mink/France/CVL_28-A-1/2020	EPI_ISL_10036487
hCoV-19/mink/Latvia/5971/2021	EPI_ISL_10217395
hCoV-19/mink/Latvia/5991/2021	EPI_ISL_10217408
hCoV-19/mink/Latvia/6008/2021	EPI_ISL_10217415
hCoV-19/mink/Latvia/6017/2021	EPI_ISL_10217418
hCoV-19/mink/Latvia/6026/2021	EPI_ISL_10217421
hCoV-19/mink/Netherlands/NB-EMC-10-5/2020	EPI_ISL_522989
hCoV-19/mink/Netherlands/NB-EMC-10-8/2020	EPI_ISL_522990
hCoV-19/mink/Netherlands/NB-EMC-1-10/2020	EPI_ISL_522992
hCoV-19/mink/Netherlands/NB-EMC-11-19/2020	EPI_ISL_522995
hCoV-19/mink/Netherlands/NB-EMC-1-13/2020	EPI_ISL_522999
hCoV-19/mink/Netherlands/NB-EMC-1-18/2020	EPI_ISL_523003
hCoV-19/mink/Netherlands/NB-EMC-12-11/2020	EPI_ISL_523005
hCoV-19/mink/Netherlands/NB-EMC-12-23/2020	EPI_ISL_523007
hCoV-19/mink/Netherlands/NB-EMC-1-3/2020	EPI_ISL_523010
hCoV-19/mink/Netherlands/NB-EMC-13-11/2020	EPI_ISL_523012
hCoV-19/mink/Netherlands/NB-EMC-14-21/2020	EPI_ISL_523017
hCoV-19/mink/Netherlands/NB-EMC-14-37/2020	EPI_ISL_523020
hCoV-19/mink/Netherlands/NB-EMC-1-5/2020	EPI_ISL_523022
hCoV-19/mink/Netherlands/NB-EMC-15-2/2020	EPI_ISL_523024
hCoV-19/mink/Netherlands/NB-EMC-16-14/2020	EPI_ISL_523032
hCoV-19/mink/Netherlands/NB-EMC-17-16/2020	EPI_ISL_523036
hCoV-19/mink/Netherlands/NB-EMC-17-6/2020	EPI_ISL_523039
hCoV-19/mink/Netherlands/NB-EMC-18-20/2020	EPI_ISL_523044
hCoV-19/mink/Netherlands/NB-EMC-19-12/2020	EPI_ISL_523048
hCoV-19/mink/Netherlands/NB-EMC-19-9/2020	EPI_ISL_523051
hCoV-19/mink/Netherlands/NB-EMC-20-3/2020	EPI_ISL_523058
hCoV-19/mink/Netherlands/NB-EMC-21-07/2020	EPI_ISL_523062
hCoV-19/mink/Netherlands/NB-EMC-21-19/2020	EPI_ISL_523065
hCoV-19/mink/Netherlands/NB-EMC-21-20/2020	EPI_ISL_523067
hCoV-19/mink/Netherlands/NB-EMC-21-4/2020	EPI_ISL_523069
hCoV-19/mink/Netherlands/NB-EMC-21-5/2020	EPI_ISL_523071
hCoV-19/mink/Netherlands/NB-EMC-24-1/2020	EPI_ISL_523074
hCoV-19/mink/Netherlands/NB-EMC-23-4/2020	EPI_ISL_523079
hCoV-19/mink/Netherlands/NB-EMC-26-2/2020	EPI_ISL_523087
hCoV-19/mink/Netherlands/NB-EMC-6-14/2020	EPI_ISL_523099
hCoV-19/mink/Netherlands/NB-EMC-6-7/2020	EPI_ISL_523106
hCoV-19/mink/Netherlands/NB-EMC-7-1/2020	EPI_ISL_523107
hCoV-19/mink/Netherlands/NB-EMC-8-11/2020	EPI_ISL_523113
hCoV-19/mink/Latvia/5951/2021	EPI_ISL_10217389
hCoV-19/mink/Latvia/5950/2021	EPI_ISL_10217388
hCoV-19/mink/Latvia/6006/2021	EPI_ISL_10217414
hCoV-19/mink/Latvia/5990/2021	EPI_ISL_10217407
hCoV-19/mink/Latvia/5992/2021	EPI_ISL_10217409
hCoV-19/mink/Latvia/6029/2021	EPI_ISL_10217423
hCoV-19/mink/Latvia/6013/2021	EPI_ISL_10217417
hCoV-19/mink/Latvia/5997/2021	EPI_ISL_10217410
hCoV-19/mink/Latvia/5999/2021	EPI_ISL_10217411
hCoV-19/mink/Latvia/6001/2021	EPI_ISL_10217412
hCoV-19/mink/Latvia/6005/2021	EPI_ISL_10217413
hCoV-19/mink/Latvia/5985/2021	EPI_ISL_10217403
hCoV-19/mink/Latvia/5986/2021	EPI_ISL_10217404
hCoV-19/mink/Latvia/5988/2021	EPI_ISL_10217405
hCoV-19/mink/Latvia/5976/2021	EPI_ISL_10217400
hCoV-19/mink/Latvia/5983/2021	EPI_ISL_10217401
hCoV-19/mink/Latvia/5984/2021	EPI_ISL_10217402
hCoV-19/mink/Latvia/6023/2021	EPI_ISL_10217420
hCoV-19/mink/Latvia/6018/2021	EPI_ISL_10217419
hCoV-19/mink/Latvia/6027/2021	EPI_ISL_10217422
hCoV-19/mink/Latvia/6031/2021	EPI_ISL_10217424
hCoV-19/mink/Latvia/5975/2021	EPI_ISL_10217398
hCoV-19/mink/Latvia/5974/2021	EPI_ISL_10217397
hCoV-19/mink/Latvia/5967/2021	EPI_ISL_10217393
hCoV-19/mink/Latvia/5949/2021	EPI_ISL_10217387
hCoV-19/mink/Netherlands/NB-EMC-29-10/2020	EPI_ISL_577756
hCoV-19/mink/Netherlands/NB-EMC-34-4/2020	EPI_ISL_577770
hCoV-19/mink/Netherlands/NB-EMC-39-2/2020	EPI_ISL_577783
hCoV-19/mink/Netherlands/NB-EMC-39-3/2020	EPI_ISL_577784
hCoV-19/mink/Netherlands/NB-EMC-47-1/2020	EPI_ISL_577809
hCoV-19/mink/Netherlands/NB-EMC-55-20/2020	EPI_ISL_632380
hCoV-19/mink/Lithuania/NFVRAI-12126/2021	EPI_ISL_10571267
hCoV-19/mink/Denmark/mDK-1/2020	EPI_ISL_641396
hCoV-19/mink/Denmark/mDK-3/2020	EPI_ISL_641397
hCoV-19/mink/Denmark/mDK-6/2020	EPI_ISL_641400
hCoV-19/mink/Denmark/mDK-8/2020	EPI_ISL_641402
hCoV-19/mink/Denmark/mDK-11/2020	EPI_ISL_641405
hCoV-19/mink/Denmark/mDK-15/2020	EPI_ISL_641409
hCoV-19/mink/Denmark/mDK-31/2020	EPI_ISL_641424
hCoV-19/mink/Denmark/mDK-39/2020	EPI_ISL_641432
hCoV-19/mink/Denmark/mDK-47/2020	EPI_ISL_641440
hCoV-19/mink/Denmark/mDK-86/2020	EPI_ISL_641478
hCoV-19/mink/Denmark/mDK-101/2020	EPI_ISL_641492
hCoV-19/mink/Denmark/mDK-135/2020	EPI_ISL_641513
hCoV-19/mink/Lithuania/NFVRAI-13865-29/2021	EPI_ISL_10503934
hCoV-19/mink/Denmark/mDK-218/2020	EPI_ISL_683069
hCoV-19/mink/Denmark/mDK-236/2020	EPI_ISL_683086
hCoV-19/mink/Denmark/mDK-269/2020	EPI_ISL_683121
hCoV-19/mink/Denmark/mDK-535/2020	EPI_ISL_683275
hCoV-19/mink/Belarus/RRPCEM-VIS_2216O/2020	EPI_ISL_2521999
hCoV-19/mink/USA/MI-CDC-3886772-001/2020	EPI_ISL_925309
hCoV-19/mink/USA/MI-CDC-3886954-001/2020	EPI_ISL_925310
hCoV-19/mink/USA/MI-CDC-3886940-001/2020	EPI_ISL_925311
hCoV-19/mink/USA/MI-CDC-3886953-001/2020	EPI_ISL_925312
hCoV-19/mink/USA/MI-CDC-3886955-001/2020	EPI_ISL_925313
hCoV-19/mink/USA/MI-CDC-3886516-001/2020	EPI_ISL_925314
hCoV-19/mink/USA/MI-CDC-3886613-001/2020	EPI_ISL_925315
hCoV-19/mink/USA/MI-CDC-3886799-001/2020	EPI_ISL_925316
hCoV-19/mink/USA/MI-CDC-3886875-001/2020	EPI_ISL_925317
hCoV-19/mink/USA/MI-CDC-3886755-001/2020	EPI_ISL_925318
hCoV-19/mink/USA/MI-CDC-3886391-001/2020	EPI_ISL_925319
hCoV-19/mink/USA/MI-CDC-3886398-001/2020	EPI_ISL_925320
hCoV-19/mink/USA/MI-CDC-3886430-001/2020	EPI_ISL_925321
hCoV-19/mink/USA/MI-CDC-3886759-001/2020	EPI_ISL_925322
hCoV-19/mink/USA/MI-CDC-3886765-001/2020	EPI_ISL_925323
hCoV-19/mink/USA/MI-CDC-3886786-001/2020	EPI_ISL_925324
hCoV-19/mink/USA/MI-CDC-3886793-001/2020	EPI_ISL_925325
hCoV-19/mink/USA/MI-CDC-3886854-001/2020	EPI_ISL_925326
hCoV-19/mink/USA/MI-CDC-3886941-001/2020	EPI_ISL_925327
hCoV-19/mink/USA/MI-CDC-3886434-001/2020	EPI_ISL_925328
hCoV-19/mink/USA/MI-CDC-3886922-001/2020	EPI_ISL_925329
hCoV-19/mink/USA/MI-CDC-3886800-001/2020	EPI_ISL_925330
hCoV-19/mink/USA/MI-CDC-3886810-001/2020	EPI_ISL_925331
hCoV-19/mink/USA/MI-CDC-3886841-001/2020	EPI_ISL_925332
hCoV-19/mink/USA/MI-CDC-3886865-001/2020	EPI_ISL_925333
hCoV-19/mink/USA/MI-CDC-3886708-001/2020	EPI_ISL_925334
hCoV-19/mink/USA/MI-CDC-3886720-001/2020	EPI_ISL_925335
hCoV-19/mink/USA/MI-CDC-3886572-001/2020	EPI_ISL_925336
hCoV-19/mink/USA/MI-CDC-3886711-001/2020	EPI_ISL_925337
hCoV-19/mink/USA/MI-CDC-3886712-001/2020	EPI_ISL_925338
hCoV-19/mink/USA/MI-CDC-3886724-001/2020	EPI_ISL_925339
hCoV-19/mink/USA/MI-CDC-3886725-001/2020	EPI_ISL_925340
hCoV-19/mink/USA/MI-CDC-3886453-001/2020	EPI_ISL_925341
hCoV-19/mink/USA/MI-CDC-3886495-001/2020	EPI_ISL_925342
hCoV-19/mink/USA/MI-CDC-3886540-001/2020	EPI_ISL_925343
hCoV-19/mink/USA/MI-CDC-3886544-001/2020	EPI_ISL_925344
hCoV-19/mink/USA/MI-CDC-3886602-001/2020	EPI_ISL_925345
hCoV-19/mink/USA/MI-CDC-3886641-001/2020	EPI_ISL_925346
hCoV-19/mink/USA/MI-CDC-3886648-001/2020	EPI_ISL_925347
hCoV-19/mink/USA/MI-CDC-3886693-001/2020	EPI_ISL_925348
hCoV-19/mink/USA/MI-CDC-3886707-001/2020	EPI_ISL_925349
hCoV-19/mink/USA/MI-CDC-3886719-001/2020	EPI_ISL_925350
hCoV-19/mink/USA/MI-CDC-3886727-001/2020	EPI_ISL_925351
hCoV-19/mink/USA/MI-CDC-3886734-001/2020	EPI_ISL_925352
hCoV-19/mink/USA/MI-CDC-3886496-001/2020	EPI_ISL_925353
hCoV-19/mink/USA/MI-CDC-3886492-001/2020	EPI_ISL_925354
hCoV-19/mink/USA/MI-CDC-3886552-001/2020	EPI_ISL_925355
hCoV-19/mink/USA/MI-CDC-3886603-001/2020	EPI_ISL_925356
hCoV-19/mink/USA/MI-CDC-3886624-001/2020	EPI_ISL_925357
hCoV-19/mink/USA/MI-CDC-3886694-001/2020	EPI_ISL_925358
hCoV-19/mink/USA/MI-CDC-3886728-001/2020	EPI_ISL_925359
hCoV-19/mink/USA/MI-CDC-3886709-001/2020	EPI_ISL_925360
hCoV-19/mink/Poland/210209_3597/2021	EPI_ISL_984307
hCoV-19/mink/USA/WI-CDC-3892612-001/2020	EPI_ISL_1014945
hCoV-19/mink/USA/WI-CDC-3892607-001/2020	EPI_ISL_1014946
hCoV-19/mink/USA/WI-CDC-3892596-001/2020	EPI_ISL_1014949
hCoV-19/mink/USA/WI-CDC-3892917-001/2020	EPI_ISL_1014950
hCoV-19/mink/USA/WI-CDC-3892921-001/2020	EPI_ISL_1014951
hCoV-19/mink/USA/WI-CDC-3892928-001/2020	EPI_ISL_1014952
hCoV-19/mink/USA/WI-CDC-3892624-001/2020	EPI_ISL_1014956
hCoV-19/mink/USA/WI-CDC-3892625-001/2020	EPI_ISL_1014957
hCoV-19/mink/USA/WI-CDC-3892568-001/2020	EPI_ISL_1014958
hCoV-19/mink/USA/WI-CDC-3892576-001/2020	EPI_ISL_1014959
hCoV-19/mink/USA/WI-CDC-3892578-001/2020	EPI_ISL_1014960
hCoV-19/mink/USA/WI-CDC-3892580-001/2020	EPI_ISL_1014961
hCoV-19/mink/USA/WI-CDC-3892584-001/2020	EPI_ISL_1014962
hCoV-19/mink/USA/WI-CDC-3892588-001/2020	EPI_ISL_1014963
hCoV-19/mink/USA/WI-CDC-3892898-001/2020	EPI_ISL_1014964
hCoV-19/mink/USA/WI-CDC-3892916-001/2020	EPI_ISL_1014965
hCoV-19/mink/USA/WI-CDC-3892840-001/2020	EPI_ISL_1014966
hCoV-19/mink/USA/WI-CDC-3892849-001/2020	EPI_ISL_1014967
hCoV-19/mink/USA/WI-CDC-3892875-001/2020	EPI_ISL_1014968
hCoV-19/mink/USA/WI-CDC-3892876-001/2020	EPI_ISL_1014969
hCoV-19/mink/USA/WI-CDC-3892894-001/2020	EPI_ISL_1014971
hCoV-19/mink/USA/WI-CDC-3892896-001/2020	EPI_ISL_1014972
hCoV-19/mink/USA/WI-CDC-3892899-001/2020	EPI_ISL_1014973
hCoV-19/mink/USA/WI-CDC-3892604-001/2020	EPI_ISL_1014974
hCoV-19/mink/USA/WI-CDC-3892577-001/2020	EPI_ISL_1014976
hCoV-19/mink/USA/WI-CDC-3892579-001/2020	EPI_ISL_1014977
hCoV-19/mink/USA/WI-CDC-3892581-001/2020	EPI_ISL_1014978
hCoV-19/mink/USA/WI-CDC-3892583-001/2020	EPI_ISL_1014979
hCoV-19/mink/USA/WI-CDC-3892585-001/2020	EPI_ISL_1014980
hCoV-19/mink/USA/WI-CDC-3892586-001/2020	EPI_ISL_1014981
hCoV-19/mink/USA/WI-CDC-3892587-001/2020	EPI_ISL_1014982
hCoV-19/mink/USA/WI-CDC-3892589-001/2020	EPI_ISL_1014983
hCoV-19/mink/USA/WI-CDC-3892591-001/2020	EPI_ISL_1014985
hCoV-19/mink/USA/WI-CDC-3892592-001/2020	EPI_ISL_1014986
hCoV-19/mink/USA/WI-CDC-3892594-001/2020	EPI_ISL_1014987
hCoV-19/mink/USA/UT-CDC-4168068-001/2020	EPI_ISL_9936846
hCoV-19/mink/USA/UT-CDC-4159780-001/2020	EPI_ISL_9936857
hCoV-19/mink/USA/UT-CDC-4455698-001/2021	EPI_ISL_9936871
hCoV-19/mink/USA/UT-CDC-4455703-001/2021	EPI_ISL_9936876
hCoV-19/mink/USA/UT-CDC-4455641-001/2021	EPI_ISL_9936877
hCoV-19/mink/USA/UT-CDC-4455649-001/2021	EPI_ISL_9936885
hCoV-19/mink/USA/UT-CDC-4455650-001/2021	EPI_ISL_9936886
hCoV-19/mink/USA/UT-CDC-4455658-001/2021	EPI_ISL_9936894
hCoV-19/mink/USA/UT-CDC-4455715-001/2020	EPI_ISL_9936957
hCoV-19/mink/USA/UT-CDC-4455753-001/2021	EPI_ISL_9936961
hCoV-19/mink/USA/UT-CDC-4455742-001/2021	EPI_ISL_9936943
hCoV-19/mink/USA/UT-CDC-4455668-001/2021	EPI_ISL_9936913
hCoV-19/mink/USA/UT-CDC-4455670-001/2021	EPI_ISL_9936914
hCoV-19/mink/USA/UT-CDC-4455674-001/2021	EPI_ISL_9936918
hCoV-19/mink/USA/UT-CDC-4455666-001/2021	EPI_ISL_9936911
hCoV-19/mink/USA/UT-CDC-4455669-001/2021	EPI_ISL_9936912
hCoV-19/mink/USA/UT-CDC-4455673-001/2021	EPI_ISL_9936916
hCoV-19/mink/USA/UT-CDC-4455671-001/2021	EPI_ISL_9936915
hCoV-19/mink/USA/UT-CDC-4455724-001/2021	EPI_ISL_9936908
hCoV-19/mink/USA/UT-CDC-4455695-001/2021	EPI_ISL_9936928
hCoV-19/mink/USA/UT-CDC-4455682-001/2020	EPI_ISL_9936935
hCoV-19/mink/USA/UT-CDC-4455681-001/2020	EPI_ISL_9936934
hCoV-19/mink/USA/UT-CDC-4455684-001/2020	EPI_ISL_9936937
hCoV-19/mink/USA/UT-CDC-4455736-001/2021	EPI_ISL_9936939
hCoV-19/mink/USA/UT-CDC-4455749-001/2021	EPI_ISL_9936960
hCoV-19/mink/USA/UT-CDC-4455768-001/2021	EPI_ISL_9936948
hCoV-19/mink/USA/UT-CDC-4455746-001/2020	EPI_ISL_9936958
hCoV-19/mink/USA/UT-CDC-4455713-001/2021	EPI_ISL_9936956
hCoV-19/mink/USA/UT-CDC-4455712-001/2021	EPI_ISL_9936955
hCoV-19/mink/USA/UT-CDC-4168008-001/2020	EPI_ISL_9936844
hCoV-19/mink/USA/UT-CDC-4455765-001/2021	EPI_ISL_9936866
hCoV-19/mink/USA/UT-CDC-4455642-001/2021	EPI_ISL_9936878
hCoV-19/mink/USA/UT-CDC-4455662-001/2021	EPI_ISL_9936898
hCoV-19/mink/USA/UT-CDC-4455661-001/2021	EPI_ISL_9936897
hCoV-19/mink/USA/UT-CDC-4455657-001/2021	EPI_ISL_9936893
hCoV-19/mink/USA/UT-CDC-4455720-001/2021	EPI_ISL_9936905
hCoV-19/mink/USA/UT-CDC-4455652-001/2021	EPI_ISL_9936888
hCoV-19/mink/USA/UT-CDC-4455645-001/2021	EPI_ISL_9936881
hCoV-19/mink/USA/UT-CDC-4455725-001/2021	EPI_ISL_9936909
hCoV-19/mink/USA/UT-CDC-4455692-001/2021	EPI_ISL_9936925
hCoV-19/mink/USA/UT-CDC-4455648-001/2021	EPI_ISL_9936883
hCoV-19/mink/USA/UT-CDC-4455646-001/2021	EPI_ISL_9936882
hCoV-19/mink/USA/UT-CDC-4455688-001/2021	EPI_ISL_9936921
hCoV-19/mink/USA/UT-CDC-4455653-001/2021	EPI_ISL_9936889
hCoV-19/mink/USA/UT-CDC-4455651-001/2021	EPI_ISL_9936887
hCoV-19/mink/USA/UT-CDC-4455763-001/2021	EPI_ISL_9936865
hCoV-19/mink/USA/UT-CDC-4455679-001/2021	EPI_ISL_9936932
hCoV-19/mink/USA/UT-CDC-4455654-001/2021	EPI_ISL_9936890
hCoV-19/mink/USA/UT-CDC-4455754-001/2021	EPI_ISL_9936962
hCoV-19/mink/USA/UT-CDC-4168073-001/2020	EPI_ISL_9936847
hCoV-19/mink/USA/UT-CDC-4159747-001/2020	EPI_ISL_9936854
hCoV-19/mink/USA/UT-CDC-4455762-001/2021	EPI_ISL_9936864
hCoV-19/mink/USA/UT-CDC-4455697-001/2021	EPI_ISL_9936869
hCoV-19/mink/USA/UT-CDC-4455664-001/2021	EPI_ISL_9936900
hCoV-19/mink/USA/UT-CDC-4455665-001/2021	EPI_ISL_9936901
hCoV-19/mink/USA/UT-CDC-4455704-001/2021	EPI_ISL_9936875
hCoV-19/mink/USA/UT-CDC-4159683-001/2020	EPI_ISL_9936849
hCoV-19/mink/USA/UT-CDC-4455667-001/2021	EPI_ISL_9936910
hCoV-19/mink/USA/UT-CDC-4455676-001/2021	EPI_ISL_9936929
hCoV-19/mink/USA/UT-CDC-4455691-001/2021	EPI_ISL_9936924
hCoV-19/mink/USA/UT-CDC-4455694-001/2021	EPI_ISL_9936927
hCoV-19/mink/USA/UT-CDC-4455693-001/2021	EPI_ISL_9936926
hCoV-19/mink/USA/UT-CDC-4455675-001/2021	EPI_ISL_9936919
hCoV-19/mink/USA/UT-CDC-4455689-001/2021	EPI_ISL_9936922
hCoV-19/mink/USA/UT-CDC-4455690-001/2021	EPI_ISL_9936923
hCoV-19/mink/USA/UT-CDC-4455678-001/2021	EPI_ISL_9936931
hCoV-19/mink/USA/UT-CDC-4455683-001/2020	EPI_ISL_9936936
hCoV-19/mink/USA/UT-CDC-4455680-001/2021	EPI_ISL_9936933
hCoV-19/mink/USA/UT-CDC-4455677-001/2021	EPI_ISL_9936930
hCoV-19/mink/USA/UT-CDC-4455741-001/2021	EPI_ISL_9936942
hCoV-19/mink/USA/UT-CDC-4455685-001/2021	EPI_ISL_9936938
hCoV-19/mink/USA/UT-CDC-4455743-001/2021	EPI_ISL_9936944
hCoV-19/mink/USA/UT-CDC-4455737-001/2021	EPI_ISL_9936940
hCoV-19/mink/USA/UT-CDC-4455745-001/2021	EPI_ISL_9936945
hCoV-19/mink/USA/UT-CDC-4455767-001/2021	EPI_ISL_9936947
hCoV-19/mink/USA/UT-CDC-4455738-001/2021	EPI_ISL_9936941
hCoV-19/mink/USA/UT-CDC-4455769-001/2021	EPI_ISL_9936949
hCoV-19/mink/USA/UT-CDC-4455735-001/2021	EPI_ISL_9936967
hCoV-19/mink/USA/UT-CDC-4455748-001/2021	EPI_ISL_9936959
hCoV-19/mink/USA/UT-CDC-4455708-001/2021	EPI_ISL_9936954
hCoV-19/mink/USA/UT-CDC-4455732-001/2021	EPI_ISL_9936964
hCoV-19/mink/USA/UT-CDC-4159696-001/2020	EPI_ISL_9936850
hCoV-19/mink/USA/UT-CDC-4455733-001/2021	EPI_ISL_9936965
hCoV-19/mink/USA/UT-CDC-4455726-001/2020	EPI_ISL_9936963
hCoV-19/mink/USA/UT-CDC-4168074-001/2020	EPI_ISL_9936848
hCoV-19/mink/USA/UT-CDC-4455734-001/2021	EPI_ISL_9936966
hCoV-19/mink/USA/UT-CDC-4455756-001/2021	EPI_ISL_9936859
hCoV-19/mink/USA/UT-CDC-4159805-001/2020	EPI_ISL_9936858
hCoV-19/mink/USA/UT-CDC-4455760-001/2021	EPI_ISL_9936862
hCoV-19/mink/USA/UT-CDC-4159764-001/2020	EPI_ISL_9936856
hCoV-19/mink/USA/UT-CDC-4455758-001/2021	EPI_ISL_9936861
hCoV-19/mink/USA/UT-CDC-4455757-001/2021	EPI_ISL_9936860
hCoV-19/mink/USA/UT-CDC-4455761-001/2021	EPI_ISL_9936863
hCoV-19/mink/USA/UT-CDC-4455764-001/2021	EPI_ISL_9936867
hCoV-19/mink/USA/UT-CDC-4455699-001/2021	EPI_ISL_9936872
hCoV-19/mink/USA/UT-CDC-4455696-001/2021	EPI_ISL_9936868
hCoV-19/mink/USA/UT-CDC-4455700-001/2021	EPI_ISL_9936873
hCoV-19/mink/Latvia/5456/2021	EPI_ISL_8564593
hCoV-19/mink/Latvia/5457/2021	EPI_ISL_8564594
hCoV-19/mink/Latvia/5455/2021	EPI_ISL_8564592
hCoV-19/mink/USA/UT-CDC-4455659-001/2021	EPI_ISL_9936895
hCoV-19/mink/USA/UT-CDC-4455701-001/2021	EPI_ISL_9936874
hCoV-19/mink/USA/UT-CDC-4455643-001/2021	EPI_ISL_9936879
hCoV-19/mink/USA/UT-CDC-4455647-001/2021	EPI_ISL_9936884
hCoV-19/mink/USA/UT-CDC-4455656-001/2021	EPI_ISL_9936892
hCoV-19/mink/USA/UT-CDC-4455644-001/2021	EPI_ISL_9936880
hCoV-19/mink/USA/UT-CDC-4455660-001/2021	EPI_ISL_9936896
hCoV-19/mink/USA/UT-CDC-4455663-001/2021	EPI_ISL_9936899
hCoV-19/mink/USA/UT-CDC-4455655-001/2021	EPI_ISL_9936891
hCoV-19/mink/USA/UT-CDC-4455716-001/2021	EPI_ISL_9936902
hCoV-19/mink/USA/UT-CDC-4455721-001/2021	EPI_ISL_9936906
hCoV-19/mink/USA/UT-CDC-4455718-001/2021	EPI_ISL_9936904
hCoV-19/mink/USA/UT-CDC-4455723-001/2021	EPI_ISL_9936907
hCoV-19/mink/Latvia/5451/2021	EPI_ISL_8786093
hCoV-19/mink/Latvia/5453/2021	EPI_ISL_8564591
hCoV-19/mink/USA/UT-20-032049-008/2020	EPI_ISL_2896213
hCoV-19/mink/Latvia/2102/2021	EPI_ISL_2141680
hCoV-19/mink/Latvia/2104/2021	EPI_ISL_2141682
hCoV-19/mink/Latvia/2105/2021	EPI_ISL_2141683
hCoV-19/mink/Latvia/2107/2021	EPI_ISL_2141685
hCoV-19/mink/Latvia/2108/2021	EPI_ISL_2141686
hCoV-19/mink/Latvia/2184/2021	EPI_ISL_2141761
hCoV-19/mink/Latvia/2329/2021	EPI_ISL_2141898
hCoV-19/mink/Latvia/2330/2021	EPI_ISL_2141899
hCoV-19/mink/Latvia/2335/2021	EPI_ISL_2141902
hCoV-19/mink/Latvia/2338/2021	EPI_ISL_2141903
hCoV-19/mink/Latvia/2339/2021	EPI_ISL_2141904
hCoV-19/mink/Latvia/2340/2021	EPI_ISL_2141905
hCoV-19/mink/Latvia/2341/2021	EPI_ISL_2141906
hCoV-19/mink/Latvia/2342/2021	EPI_ISL_2141907
hCoV-19/mink/Latvia/2343/2021	EPI_ISL_2141908
hCoV-19/mink/Latvia/2345/2021	EPI_ISL_2141910
hCoV-19/mink/USA/UT-20-028674-001/2020	EPI_ISL_2834689
hCoV-19/mink/USA/UT-20-028674-005/2020	EPI_ISL_2834690
hCoV-19/mink/USA/UT-20-031893-001/2020	EPI_ISL_2834691
hCoV-19/mink/USA/UT-20-031893-010/2020	EPI_ISL_2834692
hCoV-19/mink/USA/UT-20-031894-014/2020	EPI_ISL_2834693
hCoV-19/mink/USA/UT-20-032048-005/2020	EPI_ISL_2834695
hCoV-19/mink/USA/MI-20-028629-002/2020	EPI_ISL_2834696
hCoV-19/mink/USA/MI-20-028629-004/2020	EPI_ISL_2834697
hCoV-19/mink/USA/WI-20-028748-001/2020	EPI_ISL_2834698
hCoV-19/mink/USA/WI-20-028748-002/2020	EPI_ISL_2834699
hCoV-19/mink/USA/WI-20-028748-006/2020	EPI_ISL_2834700
hCoV-19/mink/USA/WI-20-031493-001/2020	EPI_ISL_2834701
hCoV-19/mink/USA/WI-20-031493-003/2020	EPI_ISL_2834702
hCoV-19/mink/USA/UT-20-023894-003/2020	EPI_ISL_2834937
hCoV-19/mink/USA/UT-20-023894-006/2020	EPI_ISL_2834938
hCoV-19/mink/USA/UT-20-026330-003/2020	EPI_ISL_2834940
hCoV-19/mink/USA/UT-20-027447-002/2020	EPI_ISL_2834942
hCoV-19/mink/USA/UT-20-027447-004/2020	EPI_ISL_2834943
hCoV-19/mink/USA/UT-20-027448-002/2020	EPI_ISL_2834944
hCoV-19/mink/USA/UT-20-027448-004/2020	EPI_ISL_2834945
hCoV-19/mink/USA/UT-20-022930-002/2020	EPI_ISL_2896203
hCoV-19/mink/USA/UT-20-022930-005/2020	EPI_ISL_2896204
hCoV-19/mink/USA/UT-20-022930-006/2020	EPI_ISL_2896205
hCoV-19/mink/USA/UT-20-022930-009/2020	EPI_ISL_2896206
hCoV-19/mink/USA/UT-20-023279-001/2020	EPI_ISL_2896207
hCoV-19/mink/USA/UT-20-023279-002/2020	EPI_ISL_2896208
hCoV-19/mink/USA/UT-20-023279-003/2020	EPI_ISL_2896209
hCoV-19/mink/USA/UT-20-023279-004/2020	EPI_ISL_2896210
hCoV-19/mink/USA/UT-20-032048-008/2020	EPI_ISL_2896211
hCoV-19/mink/USA/UT-20-032049-004/2020	EPI_ISL_2896212
hCoV-19/mink/Denmark/mDK-790/2020	EPI_ISL_3050754
hCoV-19/mink/Denmark/mDK-820/2020	EPI_ISL_3050756
hCoV-19/mink/Denmark/mDK-821/2020	EPI_ISL_3050757
hCoV-19/mink/Denmark/mDK-134/2020	EPI_ISL_3050758
hCoV-19/mink/Denmark/mDK-795/2020	EPI_ISL_3050759
hCoV-19/mink/Denmark/mDK-847/2020	EPI_ISL_3050764
hCoV-19/mink/Poland/EMC-1/2021	EPI_ISL_3218555
hCoV-19/mink/Poland/EMC-2/2021	EPI_ISL_3218557
hCoV-19/mink/Poland/1776-9/2022	EPI_ISL_10337406
hCoV-19/mink/Poland/1776-6/2022	EPI_ISL_10337127
hCoV-19/mink/Netherlands/NB-EMC-41-4/2020	EPI_ISL_577791
hCoV-19/mink/Latvia/2536/2021	EPI_ISL_4548647
hCoV-19/mink/Latvia/2538/2021	EPI_ISL_4548648
hCoV-19/mink/Latvia/2540/2021	EPI_ISL_4548649
hCoV-19/mink/Latvia/2541/2021	EPI_ISL_4548650
hCoV-19/cat/Brazil/BA-UFOB/2021	EPI_ISL_4565991
hCoV-19/cat/USA/OH-21-037782-001/2021	EPI_ISL_8145732
hCoV-19/cat/USA/TX-TAMU-057/2020	EPI_ISL_699507
hCoV-19/cat/USA/CT-21-002728-001/2021	EPI_ISL_4955857
hCoV-19/cat/USA/VA-21-024401-001/2021	EPI_ISL_5761527
hCoV-19/cat/USA/FL-21-024155-001/2021	EPI_ISL_5761534
hCoV-19/cat/USA/CA-21-025577-001/2021	EPI_ISL_5761535
hCoV-19/cat/USA/WY-21-028404-001/2021	EPI_ISL_5781756
hCoV-19/cat/USA/TX-TAMU-562-21-012714-001/2021	EPI_ISL_2930557
hCoV-19/cat/Belarus/RRPCEM-VIS_1884O/2020	EPI_ISL_2100634
hCoV-19/cat/USA/TX-TAMU-21-005988-005-467/2021	EPI_ISL_1315075
hCoV-19/cat/Denmark/mDK-315/2020	EPI_ISL_683164
hCoV-19/cat/Denmark/mDK-317/2020	EPI_ISL_683166
hCoV-19/cat/Switzerland/ZH-UZH-P1784_USZ22_Tier2/2021	EPI_ISL_9461296
hCoV-19/cat/USA/NJ-VSP3509/2021	EPI_ISL_8599342
hCoV-19/cat/USA/NJ-VSP3510/2021	EPI_ISL_8599343
hCoV-19/cat/USA/WA-21-032634-002s/2021	EPI_ISL_8897004
hCoV-19/cat/Spain/MD-2162/2021	EPI_ISL_10126704
hCoV-19/cat/France/Env-Ba/2020	EPI_ISL_483063
hCoV-19/cat/France/Env-Di/2020	EPI_ISL_483064
hCoV-19/cat/Belgium/BE-MG-0320/2020	EPI_ISL_487275
hCoV-19/cat/Denmark/mDK-316/2020	EPI_ISL_683165
hCoV-19/cat/USA/TX-TAMU-013/2020	EPI_ISL_699506
hCoV-19/cat/USA/TX-TAMU-078/2020	EPI_ISL_699509
hCoV-19/cat/Russia/RII-LEN-22246S/2021	EPI_ISL_811147
hCoV-19/cat/Russia/LEN-RII-22390S/2021	EPI_ISL_873040
hCoV-19/cat/USA/TX-TAMU-104-20-024799-001/2020	EPI_ISL_3148879
hCoV-19/cat/Italy/VE-IZSVe-20DIA30040-2/2020	EPI_ISL_962892
hCoV-19/cat/Switzerland/ZH-UZH-Cat1/2020	EPI_ISL_1005699
hCoV-19/cat/USA/OH-21-039013-001/2021	EPI_ISL_10656103
hCoV-19/cat/USA/CA-21-039419-001/2021	EPI_ISL_10656104
hCoV-19/cat/USA/IN-21-032644-001/2021	EPI_ISL_6088086
hCoV-19/cat/USA/ID-21-032645-001/2021	EPI_ISL_6088089
hCoV-19/cat/Thailand/CU27081N/2021	EPI_ISL_2628995
hCoV-19/cat/USA/IA-21-036031-001/2021	EPI_ISL_7974437
hCoV-19/cat/USA/TX-TAMU-250-20-031373-004/2020	EPI_ISL_7974438
hCoV-19/cat/Germany/NW-FLI-0721/2021	EPI_ISL_2365363
hCoV-19/cat/USA/FL-BPHL-1081/2021	EPI_ISL_1218882
hCoV-19/cat/USA/FL-BPHL-1083/2021	EPI_ISL_1218884
hCoV-19/cat/Switzerland/ZH-UZH-S20_1829/2020	EPI_ISL_2521766
hCoV-19/cat/Switzerland/SG-UZH-25025/2020	EPI_ISL_2521767
hCoV-19/cat/Switzerland/ZH-UZH-USZ_10_Tier_2/2021	EPI_ISL_2521769
hCoV-19/cat/Latvia/2561/2021	EPI_ISL_6204714
hCoV-19/cat/USA/CA-21-035224-002/2021	EPI_ISL_7974436
hCoV-19/cat/USA/UT-CDC-4168047-001/2020	EPI_ISL_9936845
hCoV-19/cat/USA/UT-CDC-4159739-001/2020	EPI_ISL_9936852
hCoV-19/cat/Latvia/411/2020	EPI_ISL_8099231
hCoV-19/cat/Peru/sc2_cat2/2021	EPI_ISL_2791489
hCoV-19/cat/Peru/sc2_cat3/2021	EPI_ISL_2791490
hCoV-19/cat/Belgium/SCU2109509-002/2021	EPI_ISL_3128536
hCoV-19/cat/USA/CA-20-018091-001/2020	EPI_ISL_3152900
hCoV-19/cat/France/un-JockerO/2021	EPI_ISL_3838696
hCoV-19/cat/USA/TX-TAMU-571-21-012903-001/2021	EPI_ISL_2930556
hCoV-19/cat/USA/NJ-21-007630-001/2021	EPI_ISL_2930559
hCoV-19/cat/USA/AZ-21-004025-001/2021	EPI_ISL_2930561
hCoV-19/cat/USA/CA-21-003696-001/2021	EPI_ISL_2958980
hCoV-19/cat/USA/FL-21-003328-001/2021	EPI_ISL_2958981
hCoV-19/cat/USA/CT-21-002490-001/2021	EPI_ISL_2958982
hCoV-19/cat/USA/AR-21-001379-001/2021	EPI_ISL_2958984
hCoV-19/cat/USA/CA-21-000296-001/2020	EPI_ISL_2958985
hCoV-19/cat/USA/KS-21-000218-001/2021	EPI_ISL_2958986
hCoV-19/cat/France/un-UCN-JockerR/2021	EPI_ISL_3857106
hCoV-19/cat/USA/VA-20-037760-004/2020	EPI_ISL_3010050
hCoV-19/cat/USA/TX-TAMU-270-20-032807-007/2020	EPI_ISL_3010053
hCoV-19/cat/USA/TX-TAMU-269-20-032807-002/2020	EPI_ISL_3010054
hCoV-19/cat/USA/TX-TAMU-252-20-031373-005/2020	EPI_ISL_3010055
hCoV-19/cat/USA/PA-20-029571-001/2020	EPI_ISL_3128551
hCoV-19/cat/USA/TX-TAMU-212-20-029604-001/2020	EPI_ISL_3128552
hCoV-19/cat/USA/AL-20-028488-001/2020	EPI_ISL_3128554
hCoV-19/cat/USA/TX-TAMU-197-20-028752-001/2020	EPI_ISL_3128558
hCoV-19/cat/USA/TX-TAMU-146-20-024806-001/2020	EPI_ISL_3128559
hCoV-19/cat/USA/TX-TAMU-122-20-024801-002/2020	EPI_ISL_3148878
hCoV-19/cat/USA/20-024092-001/2020	EPI_ISL_3148881
hCoV-19/cat/USA/20-023863-001/2020	EPI_ISL_3148882
hCoV-19/cat/USA/20-023409-001/2020	EPI_ISL_3148883
hCoV-19/cat/USA/MN-20-014543-001/2020	EPI_ISL_3152902
hCoV-19/cat/USA/TX-TAMU-172-20-027713-002/2020	EPI_ISL_6639377
hCoV-19/cat/Peru/sc2_cat1/2021	EPI_ISL_2791488
hCoV-19/dog/USA/OH-OSU-0508-11172021/2021	EPI_ISL_7373930
hCoV-19/dog/USA/FL-21-025847-001/2021	EPI_ISL_5761515
hCoV-19/dog/USA/FL-21-022193-001/2021	EPI_ISL_5761526
hCoV-19/dog/USA/KS-21-026614-002/2021	EPI_ISL_5781751
hCoV-19/dog/USA/NJ-21-027164-001/2021	EPI_ISL_5781752
hCoV-19/dog/USA/GA-21-027601-001/2021	EPI_ISL_5781753
hCoV-19/dog/USA/MS-21-012417-001/2021	EPI_ISL_2930558
hCoV-19/dog/USA/KS-8074/2021	EPI_ISL_4253995
hCoV-19/dog/USA/TX-TAMU-21-005988-002-466/2021	EPI_ISL_1315074
hCoV-19/dog/USA/TX-TAMU-282-20-032807-012/2020	EPI_ISL_8317060
hCoV-19/dog/Switzerland/ZH-UZH-P1784_USZ29_Tier1/2021	EPI_ISL_9461295
hCoV-19/dog/Switzerland/ZH-UZH-P1784_USZ22_Tier1_F1/2021	EPI_ISL_9461294
hCoV-19/dog/Italy/Dog399-20BA/2020	EPI_ISL_730652
hCoV-19/dog/USA/TX-TAMU-392-21-002748-002/2020	EPI_ISL_3148877
hCoV-19/dog/USA/GA-22-002465-001/2022	EPI_ISL_10656102
hCoV-19/dog/USA/NJ-22-002464-001/2022	EPI_ISL_10656101
hCoV-19/dog/USA/OH-OSU-0508-031718/2021	EPI_ISL_6088012
hCoV-19/dog/USA/VA-21-032400-003/2021	EPI_ISL_6088079
hCoV-19/dog/USA/WA-DDL21-10981-4/2021	EPI_ISL_7845317
hCoV-19/dog/Thailand/CU27042N/2021	EPI_ISL_2628963
hCoV-19/dog/USA/GA-CDC-4213400-001/2021	EPI_ISL_4296308
hCoV-19/dog/USA/GA-CDC-4213401-001/2021	EPI_ISL_4296309
hCoV-19/dog/Thailand/CU27184N/2021	EPI_ISL_2663240
hCoV-19/dog/USA/PA-20-037287-001/2020	EPI_ISL_3010051
hCoV-19/dog/Thailand/CU27791/2021	EPI_ISL_5315539
hCoV-19/dog/Italy/ABR-IZSGC-319425/2021	EPI_ISL_9906009
hCoV-19/dog/USA/FL-21-025578-001/2021	EPI_ISL_5761517
hCoV-19/dog/USA/MA-21-038692-001/2021	EPI_ISL_8215762
hCoV-19/dog/USA/CT-21-007025-001/2021	EPI_ISL_2930560
hCoV-19/dog/USA/FL-21-002342-001/2021	EPI_ISL_2958983
hCoV-19/dog/USA/CT-CVMDL-1/2021	EPI_ISL_1241386
hCoV-19/dog/USA/TX-TAMU-205-20-028754-002/2020	EPI_ISL_3128553
hCoV-19/dog/USA/TX-TAMU-173-20-028046-004/2020	EPI_ISL_3128555
hCoV-19/dog/USA/TX-TAMU-149-20-024807-001/2020	EPI_ISL_3128557
hCoV-19/dog/USA/TX-TAMU-096-20-024606-001/2020	EPI_ISL_3148880
hCoV-19/dog/USA/20-021507-001/2020	EPI_ISL_3148884
hCoV-19/dog/USA/SC-20-018705-001/2020	EPI_ISL_3152898
hCoV-19/dog/USA/TX-20-018592-001/2020	EPI_ISL_3152899
hCoV-19/dog/USA/GA-20-017487-002/2020	EPI_ISL_3152901
hCoV-19/deer/USA/OH-OSU-0057/2021	EPI_ISL_4847029
hCoV-19/deer/USA/OH-OSU-0058/2021	EPI_ISL_4847030
hCoV-19/deer/USA/OH-OSU-0141/2021	EPI_ISL_4847032
hCoV-19/deer/USA/OH-OSU-0212/2021	EPI_ISL_4847033
hCoV-19/deer/USA/OH-OSU-0109/2021	EPI_ISL_4878316
hCoV-19/deer/USA/OH-OSU-0335/2021	EPI_ISL_4878317
hCoV-19/deer/USA/OH-OSU-0336/2021	EPI_ISL_4878318
hCoV-19/deer/USA/OH-OSU-0340/2021	EPI_ISL_4878319
hCoV-19/deer/USA/OH-OSU-0341/2021	EPI_ISL_4878320
hCoV-19/deer/USA/OH-OSU-0343/2021	EPI_ISL_4878321
hCoV-19/deer/USA/OH-OSU-0344/2021	EPI_ISL_4878322
hCoV-19/deer/USA/NY-PSU-102/2022	EPI_ISL_9414678
hCoV-19/deer/USA/IA-200069/2020	EPI_ISL_5804716
hCoV-19/deer/USA/IA-200566/2020	EPI_ISL_5804717
hCoV-19/deer/USA/IA-200568/2020	EPI_ISL_5804718
hCoV-19/deer/USA/IA-200569/2020	EPI_ISL_5804719
hCoV-19/deer/USA/IA-200570/2020	EPI_ISL_5804720
hCoV-19/deer/USA/IA-200572/2020	EPI_ISL_5804722
hCoV-19/deer/USA/IA-200772/2020	EPI_ISL_5804723
hCoV-19/deer/USA/IA-200191/2020	EPI_ISL_5804724
hCoV-19/deer/USA/IA-200862/2021	EPI_ISL_5804725
hCoV-19/deer/USA/IA-200866/2021	EPI_ISL_5804726
hCoV-19/deer/USA/IA-201793/2020	EPI_ISL_5804727
hCoV-19/deer/USA/IA-201794/2020	EPI_ISL_5804728
hCoV-19/deer/USA/IA-201795/2020	EPI_ISL_5804729
hCoV-19/deer/USA/IA-201797/2020	EPI_ISL_5804730
hCoV-19/deer/USA/IA-201820/2020	EPI_ISL_5804731
hCoV-19/deer/USA/IA-201821/2020	EPI_ISL_5804732
hCoV-19/deer/USA/IA-201833/2020	EPI_ISL_5804733
hCoV-19/deer/USA/IA-201835/2020	EPI_ISL_5804734
hCoV-19/deer/USA/IA-200239/2020	EPI_ISL_5804735
hCoV-19/deer/USA/IA-203522/2020	EPI_ISL_5804736
hCoV-19/deer/USA/IA-203525/2020	EPI_ISL_5804737
hCoV-19/deer/USA/IA-203526/2020	EPI_ISL_5804738
hCoV-19/deer/USA/IA-203700/2020	EPI_ISL_5804739
hCoV-19/deer/USA/IA-203701/2020	EPI_ISL_5804740
hCoV-19/deer/USA/IA-203704/2020	EPI_ISL_5804741
hCoV-19/deer/USA/IA-203705/2020	EPI_ISL_5804742
hCoV-19/deer/USA/IA-200193/2020	EPI_ISL_5804743
hCoV-19/deer/USA/IA-204363/2020	EPI_ISL_5804744
hCoV-19/deer/USA/IA-204364/2020	EPI_ISL_5804745
hCoV-19/deer/USA/IA-204472/2020	EPI_ISL_5804746
hCoV-19/deer/USA/IA-204473/2020	EPI_ISL_5804747
hCoV-19/deer/USA/IA-204668/2020	EPI_ISL_5804748
hCoV-19/deer/USA/IA-205750/2020	EPI_ISL_5804749
hCoV-19/deer/USA/IA-200194/2020	EPI_ISL_5804751
hCoV-19/deer/USA/IA-206535/2020	EPI_ISL_5804752
hCoV-19/deer/USA/IA-206739/2020	EPI_ISL_5804753
hCoV-19/deer/USA/IA-206978/2020	EPI_ISL_5804754
hCoV-19/deer/USA/IA-207391/2020	EPI_ISL_5804755
hCoV-19/deer/USA/IA-207431/2020	EPI_ISL_5804756
hCoV-19/deer/USA/IA-206407/2020	EPI_ISL_5804757
hCoV-19/deer/USA/IA-207437/2020	EPI_ISL_5804758
hCoV-19/deer/USA/IA-207530/2020	EPI_ISL_5804759
hCoV-19/deer/USA/IA-207531/2020	EPI_ISL_5804760
hCoV-19/deer/USA/IA-207589/2020	EPI_ISL_5804761
hCoV-19/deer/USA/IA-207649/2020	EPI_ISL_5804762
hCoV-19/deer/USA/IA-207707/2020	EPI_ISL_5804763
hCoV-19/deer/USA/IA-208043/2020	EPI_ISL_5804764
hCoV-19/deer/USA/IA-200442/2021	EPI_ISL_5804765
hCoV-19/deer/USA/IA-208095/2020	EPI_ISL_5804766
hCoV-19/deer/USA/IA-208098/2020	EPI_ISL_5804767
hCoV-19/deer/USA/IA-208099/2020	EPI_ISL_5804768
hCoV-19/deer/USA/IA-208100/2020	EPI_ISL_5804769
hCoV-19/deer/USA/IA-208105/2020	EPI_ISL_5804772
hCoV-19/deer/USA/IA-208106/2020	EPI_ISL_5804773
hCoV-19/deer/USA/IA-200443/2021	EPI_ISL_5804774
hCoV-19/deer/USA/IA-208329/2020	EPI_ISL_5804786
hCoV-19/deer/USA/NY-PSU-103/2022	EPI_ISL_9428788
hCoV-19/deer/USA/NY-PSU-2067/2022	EPI_ISL_9414680
hCoV-19/deer/USA/NY-PSU-104/2022	EPI_ISL_9414679
hCoV-19/deer/USA/KS-21-038765-002/2021	EPI_ISL_9347715
hCoV-19/deer/USA/IL-21-038000-002/2021	EPI_ISL_9347708
hCoV-19/deer/USA/PA-21-038768-002/2021	EPI_ISL_9347719
hCoV-19/deer/USA/NY-21-038001-001/2021	EPI_ISL_9347709
hCoV-19/deer/USA/MN-22-000885-002/2021	EPI_ISL_9347726
hCoV-19/deer/USA/ME-22-000886-001/2021	EPI_ISL_9347727
hCoV-19/deer/USA/ME-22-000886-002/2021	EPI_ISL_9347728
hCoV-19/deer/USA/MA-21-038766-001/2021	EPI_ISL_9347716
hCoV-19/deer/USA/NJ-22-000884-001/2021	EPI_ISL_9347723
hCoV-19/deer/USA/NJ-22-000884-002/2021	EPI_ISL_9347724
hCoV-19/deer/USA/TN-22-000882-002/2021	EPI_ISL_9347720
hCoV-19/deer/USA/MA-21-038766-002/2021	EPI_ISL_9347717
hCoV-19/deer/USA/NC-21-038002-001/2021	EPI_ISL_9347711
hCoV-19/deer/USA/VA-22-000883-002/2021	EPI_ISL_9347722
hCoV-19/deer/USA/VA-22-000883-001/2021	EPI_ISL_9347721
hCoV-19/deer/USA/PA-21-038768-001/2021	EPI_ISL_9347718
hCoV-19/deer/USA/NC-21-038002-002/2021	EPI_ISL_9347712
hCoV-19/deer/USA/MN-22-000885-001/2021	EPI_ISL_9347725
hCoV-19/deer/USA/AR-21-038764-002/2021	EPI_ISL_9347714
hCoV-19/deer/USA/NY-21-038001-002/2021	EPI_ISL_9347710
hCoV-19/deer/USA/OK-21-038767-001/2021	EPI_ISL_9388142
hCoV-19/deer/USA/KS-21-038765-001/2021	EPI_ISL_9388141
hCoV-19/deer/USA/IL-21-038000-001/2021	EPI_ISL_9388140
hCoV-19/deer/USA/OK-21-038767-002/2021	EPI_ISL_9388143
hCoV-19/deer/USA/TN-22-000882-001/2021	EPI_ISL_9388144
hCoV-19/deer/USA/NY-2103/2022	EPI_ISL_10436384
hCoV-19/deer/USA/PA-VSP3575/2021	EPI_ISL_9654523
hCoV-19/deer/USA/PA-VSP3516/2021	EPI_ISL_9651200
hCoV-19/deer/USA/PA-VSP3517/2021	EPI_ISL_9651352
hCoV-19/deer/USA/PA-VSP3515/2021	EPI_ISL_9650797
hCoV-19/deer/USA/PA-VSP3514/2021	EPI_ISL_9650712
hCoV-19/deer/USA/PA-VSP3573/2021	EPI_ISL_9654019
hCoV-19/deer/USA/PA-VSP3574/2021	EPI_ISL_9654444
hCoV-19/deer/Canada/QC-WTD-qxic4249/2021	EPI_ISL_10170149
hCoV-19/deer/Canada/ON-WTD-04645-24062/2021	EPI_ISL_10174960
hCoV-19/deer/Canada/QC-WTD-qxic4055/2021	EPI_ISL_10168587
hCoV-19/deer/Canada/ON-WTD-04581-2582/2021	EPI_ISL_10174207
hCoV-19/deer/Canada/ON-WTD-04658-2372/2021	EPI_ISL_10176284
hCoV-19/deer/USA/IA-200571/2020	EPI_ISL_5804721
hCoV-19/deer/USA/IA-208331/2020	EPI_ISL_6425266
hCoV-19/deer/USA/IA-208334/2020	EPI_ISL_6425267
hCoV-19/deer/USA/IA-204478/2020	EPI_ISL_6425268
hCoV-19/deer/USA/IA-207253/2020	EPI_ISL_6425269
hCoV-19/deer/USA/IA-207770/2020	EPI_ISL_6425270
hCoV-19/deer/USA/IA-200573/2020	EPI_ISL_6425271
hCoV-19/deer/USA/IA-207337/2020	EPI_ISL_6425272
hCoV-19/deer/USA/IA-201788/2020	EPI_ISL_6425273
hCoV-19/deer/USA/IA-201796/2020	EPI_ISL_6425274
hCoV-19/deer/USA/IA-205795/2020	EPI_ISL_6425275
hCoV-19/deer/USA/IA-200192/2020	EPI_ISL_6425277
hCoV-19/deer/USA/IA-200574/2020	EPI_ISL_6425278
hCoV-19/deer/USA/IA-205769/2020	EPI_ISL_6425279
hCoV-19/deer/USA/IA-200567/2020	EPI_ISL_6425280
hCoV-19/deer/USA/IA-200195/2020	EPI_ISL_6425281
hCoV-19/deer/USA/IA-204669/2020	EPI_ISL_6425282
hCoV-19/deer/USA/IA-208017/2020	EPI_ISL_6425284
hCoV-19/deer/USA/IA-207150/2020	EPI_ISL_6425285
hCoV-19/deer/USA/IA-207579/2020	EPI_ISL_6425286
hCoV-19/deer/USA/IA-200444/2021	EPI_ISL_6425287
hCoV-19/deer/USA/NY-2089/2022	EPI_ISL_10347096
hCoV-19/deer/USA/NY-2125/2022	EPI_ISL_10347095
hCoV-19/deer/USA/NY-2108/2022	EPI_ISL_10347094
hCoV-19/deer/USA/IA-206527/2020	EPI_ISL_5804750
hCoV-19/Lithuania/S21M656/2021	EPI_ISL_8134441
hCoV-19/Denmark/DCGC-10082/2020	EPI_ISL_668822
hCoV-19/Poland/1524SNR21_wsserze/2021	EPI_ISL_8007601
hCoV-19/Latvia/4663/2021	EPI_ISL_8501747
hCoV-19/Netherlands/LB-RIVM-61140/2021	EPI_ISL_4843247
hCoV-19/Netherlands/LI-SQD-00639/2021	EPI_ISL_4857471
hCoV-19/Lithuania/LSMULKKGMMK20C43/2021	EPI_ISL_4878421
hCoV-19/Lithuania/S21J223/2021	EPI_ISL_4879422
hCoV-19/Lithuania/S21J281/2021	EPI_ISL_4879451
hCoV-19/Lithuania/S21J235/2021	EPI_ISL_4879452
hCoV-19/Lithuania/LSMULKKGMMK23C41/2021	EPI_ISL_4879836
hCoV-19/Lithuania/LSMULKKGMMK23C35/2021	EPI_ISL_4879853
hCoV-19/Lithuania/IBT-LSC-VU_r21_05/2021	EPI_ISL_4880015
hCoV-19/Lithuania/S21J105/2021	EPI_ISL_4880066
hCoV-19/Lithuania/S21J291/2021	EPI_ISL_4951637
hCoV-19/England/ALDP-201BF78/2021	EPI_ISL_5011968
hCoV-19/Poland/382SNR21_wsserze/2021	EPI_ISL_5043956
hCoV-19/Lithuania/LSMULKKGMMK25C19/2021	EPI_ISL_5052463
hCoV-19/Lithuania/LSMULKKGMMK25C106/2021	EPI_ISL_5052464
hCoV-19/Lithuania/LSMULKKGMMK25C83/2021	EPI_ISL_5052466
hCoV-19/Lithuania/LSMULKKGMMK25C186/2021	EPI_ISL_5052477
hCoV-19/Lithuania/LSMULKKGMMK25C24/2021	EPI_ISL_5052484
hCoV-19/Lithuania/LSMULKKGMMK25C2/2021	EPI_ISL_5052491
hCoV-19/Lithuania/LSMULKKGMMK25C184/2021	EPI_ISL_5052597
hCoV-19/Slovenia/184897/2020	EPI_ISL_5064249
hCoV-19/USA/CA-CDPH-2000013582/2020	EPI_ISL_7577564
hCoV-19/USA/CA-CDPH-2000013980/2020	EPI_ISL_7581386
hCoV-19/England/MILK-2D5BB4E/2021	EPI_ISL_7583128
hCoV-19/Canada/QC-1nDJXQ-2008001845A/2020	EPI_ISL_7617475
hCoV-19/Lithuania/S21K91/2021	EPI_ISL_5103595
hCoV-19/Lithuania/S21K27/2021	EPI_ISL_5103603
hCoV-19/Poland/Gyncentrum_1185/2021	EPI_ISL_6693867
hCoV-19/Ireland/D-NVRL-S21IRL00265686/2021	EPI_ISL_5106850
hCoV-19/Finland/HEL-19-592/2021	EPI_ISL_1279196
hCoV-19/Poland/PL_P6204/2021	EPI_ISL_7661720
hCoV-19/Lithuania/IBT-LSC-VU_r31_03/2021	EPI_ISL_7661915
hCoV-19/Canada/QC-1nQUP-9965920699/2020	EPI_ISL_7667455
hCoV-19/England/PHEC-3N083N2A/2021	EPI_ISL_5812072
hCoV-19/USA/CA-LACPHL-AF05397/2021	EPI_ISL_8285982
hCoV-19/USA/CO-CDPHE-2007282371/2020	EPI_ISL_5847391
hCoV-19/Slovenia/21-7189/2020	EPI_ISL_1289889
hCoV-19/Lithuania/S21E648/2021	EPI_ISL_2428580
hCoV-19/USA/CA-CDPH-500039507/2021	EPI_ISL_9427656
hCoV-19/Denmark/DCGC-197642/2021	EPI_ISL_5916498
hCoV-19/Lithuania/LSMULKKGMMK28C170/2021	EPI_ISL_5939139
hCoV-19/Poland/Gyncentrum1089/2021	EPI_ISL_4949876
hCoV-19/USA/IL-RIPHL_30236_G/2021	EPI_ISL_2691972
hCoV-19/Norway/0146/2021	EPI_ISL_842645
hCoV-19/Lithuania/S21J316/2021	EPI_ISL_4951581
hCoV-19/Lithuania/S21J297/2021	EPI_ISL_4951594
hCoV-19/Poland/PZH-GUM-2446/2021	EPI_ISL_6774453
hCoV-19/Poland/PZH-GUM-2655/2021	EPI_ISL_6774747
hCoV-19/Denmark/DCGC-184527/2021	EPI_ISL_5363313
hCoV-19/Lithuania/LSMULKKGMMK21C106/2021	EPI_ISL_4269918
hCoV-19/USA/CO-CDPHE-2007222934/2020	EPI_ISL_5847342
hCoV-19/Lithuania/S21B214/2021	EPI_ISL_1324387
hCoV-19/USA/CO-CDPHE-2007282389/2020	EPI_ISL_5848046
hCoV-19/England/MILK-2E13ACC/2021	EPI_ISL_7764895
hCoV-19/Poland/2112-300_wsselodz/2021	EPI_ISL_7773933
hCoV-19/USA/NY-PRL-2021_03_15_01D07/2021	EPI_ISL_1306809
hCoV-19/Luxembourg/LNS3259987/2020	EPI_ISL_428939
hCoV-19/Netherlands/LI-EMC-324/2020	EPI_ISL_1311037
hCoV-19/Lithuania/S21B24/2021	EPI_ISL_1324669
hCoV-19/Denmark/DCGC-4472/2020	EPI_ISL_615657
hCoV-19/Denmark/DCGC-3631/2020	EPI_ISL_616402
hCoV-19/Latvia/5392/2021	EPI_ISL_8527254
hCoV-19/Latvia/5243/2021	EPI_ISL_8527401
hCoV-19/Latvia/5233/2021	EPI_ISL_8527413
hCoV-19/Poland/1663SNR21_wsserze/2021	EPI_ISL_8188694
hCoV-19/Denmark/DCGC-80556/2020	EPI_ISL_1889197
hCoV-19/Poland/0510WSN2022-wsseol/2021	EPI_ISL_8787802
hCoV-19/Denmark/DCGC-6546/2020	EPI_ISL_619446
hCoV-19/Slovenia/235971/2020	EPI_ISL_5062884
hCoV-19/Lithuania/MR-LUHS-22-51/2021	EPI_ISL_5536655
hCoV-19/Poland/PZH-GUM-4900/2021	EPI_ISL_8356415
hCoV-19/Poland/PZH-GUM-4794/2021	EPI_ISL_8356314
hCoV-19/Norway/2962/2022	EPI_ISL_9984570
hCoV-19/Canada/BC-BCCDC-168418/2021	EPI_ISL_4422088
hCoV-19/Denmark/DCGC-20092/2020	EPI_ISL_747743
hCoV-19/Latvia/5452/2021	EPI_ISL_8564590
hCoV-19/Canada/QC-CHUM-2007704910A/2020	EPI_ISL_1390796
hCoV-19/Denmark/DCGC-12175/2020	EPI_ISL_682356
hCoV-19/Denmark/DCGC-12498/2020	EPI_ISL_682679
hCoV-19/Denmark/DCGC-12663/2020	EPI_ISL_682844
hCoV-19/Lithuania/LTU000_NMRVI80175/2021	EPI_ISL_1960179
hCoV-19/Canada/Qc-JUS-W219191199/2020	EPI_ISL_1400687
hCoV-19/Canada/Qc-HSCM-Q2132264GP/2020	EPI_ISL_1403204
hCoV-19/Lithuania/LSMULKKGMMK28C168/2021	EPI_ISL_5939316
hCoV-19/Lithuania/LSMULKKGMMK28C178/2021	EPI_ISL_5939342
hCoV-19/USA/TX-HMH-MCoV-27397/2021	EPI_ISL_1237179
hCoV-19/Latvia/5912/2021	EPI_ISL_9467394
hCoV-19/Poland/2201-972_wsselodz/2022	EPI_ISL_9157027
hCoV-19/Poland/2201-021-wsselodz/2021	EPI_ISL_8591501
hCoV-19/Poland/2201-048-wsselodz/2021	EPI_ISL_8591528
hCoV-19/Poland/2201-031-wsselodz/2021	EPI_ISL_8591511
hCoV-19/Poland/1903SNR21-wsserze/2021	EPI_ISL_8582099
hCoV-19/Latvia/5906/2021	EPI_ISL_9467391
hCoV-19/Latvia/5911/2021	EPI_ISL_9467393
hCoV-19/Latvia/5909/2021	EPI_ISL_9467392
hCoV-19/Estonia/16119280/2021	EPI_ISL_1470250
hCoV-19/Poland/PZH-GUM-5203/2021	EPI_ISL_8658612
hCoV-19/Norway/1120/2022	EPI_ISL_9480415
hCoV-19/Lithuania/LTU000_KUL_5143914/2021	EPI_ISL_8675842
hCoV-19/Lithuania/LSMULKKGMMK19C71/2021	EPI_ISL_3864214
hCoV-19/Slovenia/L1/2020	EPI_ISL_1490187
hCoV-19/Norway/4591/2020	EPI_ISL_1490457
hCoV-19/Russia/NGR-RII-MH14689S/2021	EPI_ISL_1491621
hCoV-19/Belgium/ULG-6972/2020	EPI_ISL_418624
hCoV-19/Switzerland/VS-ETHZ-100099/2020	EPI_ISL_451691
hCoV-19/Finland/1814/2021	EPI_ISL_1497283
hCoV-19/Lithuania/S21M525/2021	EPI_ISL_8697051
hCoV-19/Spain/AN-IBV-002041/2020	EPI_ISL_452385
hCoV-19/Portugal/PT0564/2020	EPI_ISL_454287
hCoV-19/Lithuania/S21M398/2021	EPI_ISL_8697027
hCoV-19/Poland/2112-725_wsselodz/2021	EPI_ISL_8338661
hCoV-19/Poland/2112-722_wsselodz/2021	EPI_ISL_8338659
hCoV-19/Slovenia/107376/2020	EPI_ISL_1499079
hCoV-19/Hungary/US-636w/2020	EPI_ISL_476078
hCoV-19/Norway/33227/2021	EPI_ISL_8888923
hCoV-19/Iceland/254/2020	EPI_ISL_417582
hCoV-19/Spain/MD-HLP-H11-40/2020	EPI_ISL_417967
hCoV-19/Belgium/VHC-030655/2020	EPI_ISL_420449
hCoV-19/USA/NY-PV08400/2020	EPI_ISL_421368
hCoV-19/Iceland/370/2020	EPI_ISL_424394
hCoV-19/Iceland/522/2020	EPI_ISL_424543
hCoV-19/Lithuania/S21C226/2021	EPI_ISL_8720306
hCoV-19/Lithuania/S21C221/2021	EPI_ISL_8720301
hCoV-19/Lithuania/LSMULKKGMMK11C169/2021	EPI_ISL_8720541
hCoV-19/Lithuania/LSMULKKGMMK28C176/2021	EPI_ISL_8720660
hCoV-19/Lithuania/LSMULKKGMMK28C184/2021	EPI_ISL_8720658
hCoV-19/France/PAC-IHU-0651/2020	EPI_ISL_568915
hCoV-19/France/PAC-IHU-1428/2020	EPI_ISL_569162
hCoV-19/Denmark/DCGC-2934/2020	EPI_ISL_616695
hCoV-19/Denmark/DCGC-2965/2020	EPI_ISL_616727
hCoV-19/France/PAC-MEPHI-0651/2020	EPI_ISL_644406
hCoV-19/France/PAC-MEPHI-1907/2020	EPI_ISL_644456
hCoV-19/Denmark/DCGC-11712/2020	EPI_ISL_670682
hCoV-19/Denmark/DCGC-12247/2020	EPI_ISL_682428
hCoV-19/Denmark/DCGC-12356/2020	EPI_ISL_682537
hCoV-19/Denmark/DCGC-12385/2020	EPI_ISL_682566
hCoV-19/Denmark/DCGC-12461/2020	EPI_ISL_682642
hCoV-19/Spain/MD-IBV-97010069/2020	EPI_ISL_779758
hCoV-19/Iceland/3589/2020	EPI_ISL_827281
hCoV-19/Iceland/3638/2020	EPI_ISL_827330
hCoV-19/Iceland/5876/2020	EPI_ISL_829556
hCoV-19/Iceland/6149/2020	EPI_ISL_829827
hCoV-19/Denmark/DCGC-33105/2021	EPI_ISL_870110
hCoV-19/Belgium/rega-1710/2021	EPI_ISL_890326
hCoV-19/Denmark/DCGC-37302/2020	EPI_ISL_928443
hCoV-19/Denmark/DCGC-11934/2020	EPI_ISL_670771
hCoV-19/USA/CA-CDPH-500038723/2021	EPI_ISL_9532499
hCoV-19/USA/IL-CDC-QDX22205636/2021	EPI_ISL_1291502
hCoV-19/Lithuania/S21C782/2021	EPI_ISL_1398444
hCoV-19/Bahamas/33824/2020	EPI_ISL_1415413
hCoV-19/USA/TX-DSHS-3405/2020	EPI_ISL_1220012
hCoV-19/Lithuania/IBT-LSC-VU_r38_03/2022	EPI_ISL_9363269
hCoV-19/USA/CA-CDPH-500039335/2021	EPI_ISL_9709362
hCoV-19/Germany/BY-RKI-I-520090/2022	EPI_ISL_10007232
hCoV-19/Norway/669/2022	EPI_ISL_9626057
hCoV-19/Norway/1975/2022	EPI_ISL_9626435
hCoV-19/Norway/1973/2022	EPI_ISL_9649947
hCoV-19/Spain/VC-FISABIO-52/2020	EPI_ISL_421519
hCoV-19/USA/WY-WYPHL006/2020	EPI_ISL_421543
hCoV-19/Netherlands/Gelderland_7/2020	EPI_ISL_422643
hCoV-19/Netherlands/NA_168/2020	EPI_ISL_422703
hCoV-19/Netherlands/NA_75/2020	EPI_ISL_422835
hCoV-19/Netherlands/NoordBrabant_105/2020	EPI_ISL_422864
hCoV-19/Netherlands/ZuidHolland_56/2020	EPI_ISL_422924
hCoV-19/Iceland/543/2020	EPI_ISL_424563
hCoV-19/Belgium/ULG-10058/2020	EPI_ISL_424653
hCoV-19/Scotland/EDB252/2020	EPI_ISL_425955
hCoV-19/Denmark/ALAB-HH39/2020	EPI_ISL_429295
hCoV-19/Denmark/ALAB-SSI269/2020	EPI_ISL_429429
hCoV-19/USA/TX-HMH0371/2020	EPI_ISL_434962
hCoV-19/USA/TX-HMH0451/2020	EPI_ISL_435030
hCoV-19/Spain/VC-FISABIO-172/2020	EPI_ISL_436267
hCoV-19/Spain/VC-FISABIO-235/2020	EPI_ISL_436330
hCoV-19/Denmark/ALAB-SSI-662/2020	EPI_ISL_437029
hCoV-19/Austria/CeMM0048/2020	EPI_ISL_437934
hCoV-19/Austria/CeMM0248/2020	EPI_ISL_438078
hCoV-19/England/CAMB-79D38/2020	EPI_ISL_440615
hCoV-19/England/CAMB-7816A/2020	EPI_ISL_441107
hCoV-19/Belgium/ULG-0191/2020	EPI_ISL_447131
hCoV-19/USA/MI-MDHHS-SC20225/2020	EPI_ISL_447195
hCoV-19/Israel/701002591/2020	EPI_ISL_447287
hCoV-19/USA/NY-PV09317/2020	EPI_ISL_450009
hCoV-19/Belgium/UGent-23/2020	EPI_ISL_451164
hCoV-19/Netherlands/NoordBrabant_10040/2020	EPI_ISL_454789
hCoV-19/Netherlands/NA_324/2020	EPI_ISL_455129
hCoV-19/Netherlands/NA_366/2020	EPI_ISL_455170
hCoV-19/Netherlands/NA_592/2020	EPI_ISL_455289
hCoV-19/Netherlands/NoordBrabant_107/2020	EPI_ISL_455291
hCoV-19/Belgium/Rega-0328188/2020	EPI_ISL_458158
hCoV-19/Netherlands/NA_671/2020	EPI_ISL_461106
hCoV-19/Netherlands/NoordBrabant_129/2020	EPI_ISL_461164
hCoV-19/Netherlands/NoordBrabant_168/2020	EPI_ISL_461202
hCoV-19/Netherlands/Zeeland_20/2020	EPI_ISL_461259
hCoV-19/Netherlands/Zeeland_4/2020	EPI_ISL_461279
hCoV-19/Belgium/AM-0328342/2020	EPI_ISL_462196
hCoV-19/Belgium/UGent-98/2020	EPI_ISL_468746
hCoV-19/England/LIVE-9F710/2020	EPI_ISL_472006
hCoV-19/Austria/CeMM0307/2020	EPI_ISL_475781
hCoV-19/Austria/CeMM0540/2020	EPI_ISL_475902
hCoV-19/USA/CT-Yale-328/2020	EPI_ISL_476556
hCoV-19/England/NORT-294B95/2020	EPI_ISL_478608
hCoV-19/England/NORT-2959B8/2020	EPI_ISL_478642
hCoV-19/Turkey/IST-GLAB-139/2020	EPI_ISL_480249
hCoV-19/Turkey/IST-GLAB-171/2020	EPI_ISL_480264
hCoV-19/Turkey/IST-GLAB-206/2020	EPI_ISL_480285
hCoV-19/Mali/M002667/2020	EPI_ISL_487453
hCoV-19/England/NORT-282DFE/2020	EPI_ISL_488513
hCoV-19/England/NORT-28472B/2020	EPI_ISL_488658
hCoV-19/England/NORT-284C77/2020	EPI_ISL_488664
hCoV-19/England/NORT-2844BB/2020	EPI_ISL_488729
hCoV-19/England/NORT-281B40/2020	EPI_ISL_488830
hCoV-19/Scotland/EDB1915/2020	EPI_ISL_491519
hCoV-19/Scotland/EDB1919/2020	EPI_ISL_491610
hCoV-19/England/BRIS-130C20/2020	EPI_ISL_492512
hCoV-19/USA/MI-UM-2006S001095/2020	EPI_ISL_495578
hCoV-19/USA/MI-MDHHS-SC20953/2020	EPI_ISL_507742
hCoV-19/Spain/MD-IBV-006442/2020	EPI_ISL_510151
hCoV-19/Spain/MD-IBV-005367/2020	EPI_ISL_510242
hCoV-19/Italy/MAR-UnivPM-78955/2020	EPI_ISL_516087
hCoV-19/Netherlands/LI-EMC-77/2020	EPI_ISL_523282
hCoV-19/Netherlands/LI-EMC-78/2020	EPI_ISL_523283
hCoV-19/Netherlands/LI-EMC-79/2020	EPI_ISL_523284
hCoV-19/Netherlands/LI-EMC-80/2020	EPI_ISL_523285
hCoV-19/Netherlands/LI-EMC-81/2020	EPI_ISL_523286
hCoV-19/Netherlands/NB-EMC-178/2020	EPI_ISL_523301
hCoV-19/Netherlands/NB-EMC-257/2020	EPI_ISL_523380
hCoV-19/Netherlands/NB-EMC-258/2020	EPI_ISL_523381
hCoV-19/Netherlands/NB-EMC-262/2020	EPI_ISL_523385
hCoV-19/Netherlands/un-EMC-715/2020	EPI_ISL_523470
hCoV-19/Netherlands/un-EMC-738/2020	EPI_ISL_523493
hCoV-19/Netherlands/un-EMC-739/2020	EPI_ISL_523494
hCoV-19/Netherlands/un-EMC-751/2020	EPI_ISL_523507
hCoV-19/Netherlands/ZH-EMC-259/2020	EPI_ISL_523601
hCoV-19/Netherlands/ZH-EMC-279/2020	EPI_ISL_523621
hCoV-19/Netherlands/ZH-EMC-349/2020	EPI_ISL_523690
hCoV-19/England/QEUH-990752/2020	EPI_ISL_530353
hCoV-19/Wales/MILK-9924E0/2020	EPI_ISL_535183
hCoV-19/Canada/Qc-LSPQ-L00237242/2020	EPI_ISL_536169
hCoV-19/England/QEUH-998286/2020	EPI_ISL_537197
hCoV-19/Spain/VC-IBV-98003094/2020	EPI_ISL_538030
hCoV-19/USA/TX-HMH-922/2020	EPI_ISL_545921
hCoV-19/Netherlands/NB-RIVM-10048/2020	EPI_ISL_547480
hCoV-19/England/MILK-978644/2020	EPI_ISL_550509
hCoV-19/England/MILK-970952/2020	EPI_ISL_553101
hCoV-19/France/BRE-8937/2020	EPI_ISL_560605
hCoV-19/USA/MI-MDHHS-SC21917/2020	EPI_ISL_565978
hCoV-19/Scotland/QEUH-998C97/2020	EPI_ISL_568340
hCoV-19/USA/MI-QDX-460/2020	EPI_ISL_571195
hCoV-19/Switzerland/BE-ETHZ-100216/2020	EPI_ISL_574917
hCoV-19/Canada/MB-NML-411/2020	EPI_ISL_582248
hCoV-19/Canada/MB-NML-580/2020	EPI_ISL_582271
hCoV-19/France/OCC-87/2020	EPI_ISL_593895
hCoV-19/Denmark/DCGC-8172/2020	EPI_ISL_617066
hCoV-19/Denmark/DCGC-7632/2020	EPI_ISL_618519
hCoV-19/Denmark/DCGC-7630/2020	EPI_ISL_618554
hCoV-19/USA/MI-MDHHS-SC22125/2020	EPI_ISL_614176
hCoV-19/Denmark/DCGC-5274/2020	EPI_ISL_615205
hCoV-19/Denmark/DCGC-5416/2020	EPI_ISL_615348
hCoV-19/Denmark/DCGC-4341/2020	EPI_ISL_615543
hCoV-19/Denmark/DCGC-4467/2020	EPI_ISL_615652
hCoV-19/Denmark/DCGC-4468/2020	EPI_ISL_615653
hCoV-19/Denmark/DCGC-4476/2020	EPI_ISL_615661
hCoV-19/Denmark/DCGC-4482/2020	EPI_ISL_615667
hCoV-19/Denmark/DCGC-4306/2020	EPI_ISL_615743
hCoV-19/Denmark/DCGC-3991/2020	EPI_ISL_615761
hCoV-19/Denmark/DCGC-4018/2020	EPI_ISL_615790
hCoV-19/Denmark/DCGC-3917/2020	EPI_ISL_615828
hCoV-19/Denmark/DCGC-3333/2020	EPI_ISL_616087
hCoV-19/Denmark/DCGC-3463/2020	EPI_ISL_616250
hCoV-19/Denmark/DCGC-3542/2020	EPI_ISL_616335
hCoV-19/Denmark/DCGC-3606/2020	EPI_ISL_616372
hCoV-19/Denmark/DCGC-2941/2020	EPI_ISL_616702
hCoV-19/Denmark/DCGC-2953/2020	EPI_ISL_616714
hCoV-19/Denmark/DCGC-3024/2020	EPI_ISL_616802
hCoV-19/Denmark/DCGC-8136/2020	EPI_ISL_616955
hCoV-19/Denmark/DCGC-8030/2020	EPI_ISL_617055
hCoV-19/Denmark/DCGC-7954/2020	EPI_ISL_617060
hCoV-19/Denmark/DCGC-7987/2020	EPI_ISL_617061
hCoV-19/Denmark/DCGC-8011/2020	EPI_ISL_617063
hCoV-19/Denmark/DCGC-8074/2020	EPI_ISL_617064
hCoV-19/Denmark/DCGC-8244/2020	EPI_ISL_617067
hCoV-19/Denmark/DCGC-7961/2020	EPI_ISL_617098
hCoV-19/Denmark/DCGC-8473/2020	EPI_ISL_617390
hCoV-19/Denmark/DCGC-2203/2020	EPI_ISL_617504
hCoV-19/Denmark/DCGC-2396/2020	EPI_ISL_617578
hCoV-19/Denmark/DCGC-8425/2020	EPI_ISL_617907
hCoV-19/Denmark/DCGC-8479/2020	EPI_ISL_618037
hCoV-19/Denmark/DCGC-1263/2020	EPI_ISL_618040
hCoV-19/Denmark/DCGC-1264/2020	EPI_ISL_618041
hCoV-19/Denmark/DCGC-1265/2020	EPI_ISL_618043
hCoV-19/Denmark/DCGC-1271/2020	EPI_ISL_618064
hCoV-19/Denmark/DCGC-1451/2020	EPI_ISL_618092
hCoV-19/Denmark/DCGC-1478/2020	EPI_ISL_618104
hCoV-19/Denmark/DCGC-7616/2020	EPI_ISL_618535
hCoV-19/Denmark/DCGC-7647/2020	EPI_ISL_618539
hCoV-19/Denmark/DCGC-7780/2020	EPI_ISL_618672
hCoV-19/Denmark/DCGC-7781/2020	EPI_ISL_618681
hCoV-19/Denmark/DCGC-7774/2020	EPI_ISL_618723
hCoV-19/Denmark/DCGC-7786/2020	EPI_ISL_618724
hCoV-19/Denmark/DCGC-7775/2020	EPI_ISL_618734
hCoV-19/Denmark/DCGC-7822/2020	EPI_ISL_618755
hCoV-19/Denmark/DCGC-7824/2020	EPI_ISL_618773
hCoV-19/Denmark/DCGC-7832/2020	EPI_ISL_618788
hCoV-19/Denmark/DCGC-7416/2020	EPI_ISL_619069
hCoV-19/Denmark/DCGC-7108/2020	EPI_ISL_619071
hCoV-19/Denmark/DCGC-7296/2020	EPI_ISL_619077
hCoV-19/Denmark/DCGC-7388/2020	EPI_ISL_619079
hCoV-19/Denmark/DCGC-7386/2020	EPI_ISL_619080
hCoV-19/Denmark/DCGC-7199/2020	EPI_ISL_619196
hCoV-19/Denmark/DCGC-7253/2020	EPI_ISL_619230
hCoV-19/Denmark/DCGC-7431/2020	EPI_ISL_619353
hCoV-19/Denmark/DCGC-6785/2020	EPI_ISL_619481
hCoV-19/Denmark/DCGC-6677/2020	EPI_ISL_619580
hCoV-19/Denmark/DCGC-6681/2020	EPI_ISL_619584
hCoV-19/Denmark/DCGC-6564/2020	EPI_ISL_619612
hCoV-19/Denmark/DCGC-5655/2020	EPI_ISL_619942
hCoV-19/Denmark/DCGC-6236/2020	EPI_ISL_619996
hCoV-19/Denmark/DCGC-6174/2020	EPI_ISL_620077
hCoV-19/Denmark/DCGC-6178/2020	EPI_ISL_620081
hCoV-19/Denmark/DCGC-6211/2020	EPI_ISL_620114
hCoV-19/Denmark/DCGC-6218/2020	EPI_ISL_620121
hCoV-19/Denmark/DCGC-5900/2020	EPI_ISL_620165
hCoV-19/Denmark/DCGC-5911/2020	EPI_ISL_620176
hCoV-19/Denmark/DCGC-5916/2020	EPI_ISL_620181
hCoV-19/Denmark/DCGC-6039/2020	EPI_ISL_620233
hCoV-19/Denmark/DCGC-6041/2020	EPI_ISL_620235
hCoV-19/Denmark/DCGC-6045/2020	EPI_ISL_620239
hCoV-19/Denmark/DCGC-6484/2020	EPI_ISL_620384
hCoV-19/Denmark/DCGC-5481/2020	EPI_ISL_620806
hCoV-19/Denmark/DCGC-5545/2020	EPI_ISL_620870
hCoV-19/Denmark/DCGC-5546/2020	EPI_ISL_620871
hCoV-19/Denmark/DCGC-5548/2020	EPI_ISL_620873
hCoV-19/Denmark/DCGC-5549/2020	EPI_ISL_620874
hCoV-19/Denmark/DCGC-5552/2020	EPI_ISL_620877
hCoV-19/Denmark/DCGC-5861/2020	EPI_ISL_621048
hCoV-19/Denmark/DCGC-4701/2020	EPI_ISL_621371
hCoV-19/Denmark/DCGC-4762/2020	EPI_ISL_621372
hCoV-19/Denmark/DCGC-4827/2020	EPI_ISL_621437
hCoV-19/Denmark/DCGC-5180/2020	EPI_ISL_621718
hCoV-19/Denmark/DCGC-4418/2020	EPI_ISL_621839
hCoV-19/Denmark/DCGC-4698/2020	EPI_ISL_621930
hCoV-19/Denmark/DCGC-4101/2020	EPI_ISL_622057
hCoV-19/Denmark/DCGC-4102/2020	EPI_ISL_622058
hCoV-19/Denmark/DCGC-4105/2020	EPI_ISL_622061
hCoV-19/Denmark/DCGC-4590/2020	EPI_ISL_622259
hCoV-19/Denmark/DCGC-1472/2020	EPI_ISL_622264
hCoV-19/Denmark/DCGC-1477/2020	EPI_ISL_622269
hCoV-19/Denmark/DCGC-1465/2020	EPI_ISL_622274
hCoV-19/Denmark/DCGC-6389/2020	EPI_ISL_622281
hCoV-19/Denmark/DCGC-8670/2020	EPI_ISL_625718
hCoV-19/Denmark/DCGC-8789/2020	EPI_ISL_625725
hCoV-19/Denmark/DCGC-8833/2020	EPI_ISL_625815
hCoV-19/Denmark/DCGC-8713/2020	EPI_ISL_625860
hCoV-19/Denmark/DCGC-8771/2020	EPI_ISL_625861
hCoV-19/Denmark/DCGC-8927/2020	EPI_ISL_625863
hCoV-19/Denmark/DCGC-8583/2020	EPI_ISL_625944
hCoV-19/Denmark/DCGC-8621/2020	EPI_ISL_625980
hCoV-19/USA/WI-WSLH-200721/2020	EPI_ISL_631477
hCoV-19/USA/WI-WSLH-200722/2020	EPI_ISL_631478
hCoV-19/USA/WI-WSLH-200723/2020	EPI_ISL_631479
hCoV-19/USA/NY-NYCPHL-000191/2020	EPI_ISL_631726
hCoV-19/USA/NY-NYCPHL-000861/2020	EPI_ISL_632237
hCoV-19/Netherlands/UT-EMC-131/2020	EPI_ISL_632724
hCoV-19/USA/TX-DSHS-1170/2020	EPI_ISL_634970
hCoV-19/Norway/4697/2020	EPI_ISL_635069
hCoV-19/Norway/4235/2020	EPI_ISL_635166
hCoV-19/Norway/4699/2020	EPI_ISL_635180
hCoV-19/Netherlands/GE-RIVM-10307/2020	EPI_ISL_636494
hCoV-19/Canada/UN-CRCHUM-PreFreeze-5/2020	EPI_ISL_667762
hCoV-19/Norway/4793/2020	EPI_ISL_668407
hCoV-19/Norway/4795/2020	EPI_ISL_668408
hCoV-19/Denmark/DCGC-9229/2020	EPI_ISL_668606
hCoV-19/Denmark/DCGC-9235/2020	EPI_ISL_668759
hCoV-19/Denmark/DCGC-9262/2020	EPI_ISL_668763
hCoV-19/Denmark/DCGC-9288/2020	EPI_ISL_668766
hCoV-19/Denmark/DCGC-9301/2020	EPI_ISL_668767
hCoV-19/Denmark/DCGC-9311/2020	EPI_ISL_668768
hCoV-19/Denmark/DCGC-9331/2020	EPI_ISL_668771
hCoV-19/Denmark/DCGC-9363/2020	EPI_ISL_668773
hCoV-19/Denmark/DCGC-9448/2020	EPI_ISL_668776
hCoV-19/Denmark/DCGC-9466/2020	EPI_ISL_668780
hCoV-19/Denmark/DCGC-9547/2020	EPI_ISL_668784
hCoV-19/Denmark/DCGC-9573/2020	EPI_ISL_668787
hCoV-19/Denmark/DCGC-9589/2020	EPI_ISL_668788
hCoV-19/Denmark/DCGC-9608/2020	EPI_ISL_668789
hCoV-19/Denmark/DCGC-9620/2020	EPI_ISL_668793
hCoV-19/Denmark/DCGC-9675/2020	EPI_ISL_668801
hCoV-19/Denmark/DCGC-9818/2020	EPI_ISL_668810
hCoV-19/Denmark/DCGC-9967/2020	EPI_ISL_668816
hCoV-19/Denmark/DCGC-10015/2020	EPI_ISL_668818
hCoV-19/Denmark/DCGC-10065/2020	EPI_ISL_668819
hCoV-19/Denmark/DCGC-10070/2020	EPI_ISL_668820
hCoV-19/Denmark/DCGC-10076/2020	EPI_ISL_668821
hCoV-19/Denmark/DCGC-10103/2020	EPI_ISL_668823
hCoV-19/Denmark/DCGC-10132/2020	EPI_ISL_668825
hCoV-19/Denmark/DCGC-10140/2020	EPI_ISL_668827
hCoV-19/Denmark/DCGC-9414/2020	EPI_ISL_668831
hCoV-19/Denmark/DCGC-9749/2020	EPI_ISL_669146
hCoV-19/Denmark/DCGC-9845/2020	EPI_ISL_669222
hCoV-19/Denmark/DCGC-9947/2020	EPI_ISL_669288
hCoV-19/Denmark/DCGC-10040/2020	EPI_ISL_669353
hCoV-19/Denmark/DCGC-10089/2020	EPI_ISL_669387
hCoV-19/Denmark/DCGC-10267/2020	EPI_ISL_669735
hCoV-19/Denmark/DCGC-10363/2020	EPI_ISL_669758
hCoV-19/Denmark/DCGC-10805/2020	EPI_ISL_669768
hCoV-19/Denmark/DCGC-10809/2020	EPI_ISL_669769
hCoV-19/Denmark/DCGC-10859/2020	EPI_ISL_669770
hCoV-19/Denmark/DCGC-10511/2020	EPI_ISL_669775
hCoV-19/Denmark/DCGC-10916/2020	EPI_ISL_669782
hCoV-19/Denmark/DCGC-10306/2020	EPI_ISL_669789
hCoV-19/Denmark/DCGC-10323/2020	EPI_ISL_669790
hCoV-19/Denmark/DCGC-10329/2020	EPI_ISL_669791
hCoV-19/Denmark/DCGC-10374/2020	EPI_ISL_669794
hCoV-19/Denmark/DCGC-10381/2020	EPI_ISL_669796
hCoV-19/Denmark/DCGC-10592/2020	EPI_ISL_669798
hCoV-19/Denmark/DCGC-11041/2020	EPI_ISL_669802
hCoV-19/Denmark/DCGC-11131/2020	EPI_ISL_669805
hCoV-19/Denmark/DCGC-10870/2020	EPI_ISL_669813
hCoV-19/Denmark/DCGC-11972/2020	EPI_ISL_670658
hCoV-19/Denmark/DCGC-11951/2020	EPI_ISL_670698
hCoV-19/Denmark/DCGC-11310/2020	EPI_ISL_670704
hCoV-19/Denmark/DCGC-11371/2020	EPI_ISL_670706
hCoV-19/Denmark/DCGC-11511/2020	EPI_ISL_670708
hCoV-19/Denmark/DCGC-11517/2020	EPI_ISL_670709
hCoV-19/Denmark/DCGC-11548/2020	EPI_ISL_670711
hCoV-19/Denmark/DCGC-11597/2020	EPI_ISL_670713
hCoV-19/Denmark/DCGC-11641/2020	EPI_ISL_670714
hCoV-19/Denmark/DCGC-11666/2020	EPI_ISL_670715
hCoV-19/Denmark/DCGC-11700/2020	EPI_ISL_670716
hCoV-19/Denmark/DCGC-11769/2020	EPI_ISL_670717
hCoV-19/Denmark/DCGC-11778/2020	EPI_ISL_670718
hCoV-19/Denmark/DCGC-11863/2020	EPI_ISL_670722
hCoV-19/Denmark/DCGC-11897/2020	EPI_ISL_670723
hCoV-19/Denmark/DCGC-11953/2020	EPI_ISL_670727
hCoV-19/Denmark/DCGC-11986/2020	EPI_ISL_670728
hCoV-19/Denmark/DCGC-11425/2020	EPI_ISL_670912
hCoV-19/Denmark/DCGC-12008/2020	EPI_ISL_671255
hCoV-19/Denmark/DCGC-12279/2020	EPI_ISL_682460
hCoV-19/Denmark/DCGC-12332/2020	EPI_ISL_682513
hCoV-19/Denmark/DCGC-12379/2020	EPI_ISL_682560
hCoV-19/Denmark/DCGC-12380/2020	EPI_ISL_682561
hCoV-19/Denmark/DCGC-12562/2020	EPI_ISL_682743
hCoV-19/Denmark/DCGC-12595/2020	EPI_ISL_682776
hCoV-19/Denmark/DCGC-12600/2020	EPI_ISL_682781
hCoV-19/Denmark/DCGC-12820/2020	EPI_ISL_683001
hCoV-19/France/ARA-66327/2020	EPI_ISL_692737
hCoV-19/France/ARA-66427/2020	EPI_ISL_692762
hCoV-19/Denmark/DCGC-9255/2020	EPI_ISL_668761
hCoV-19/Denmark/DCGC-9659/2020	EPI_ISL_668799
hCoV-19/Denmark/DCGC-9812/2020	EPI_ISL_668809
hCoV-19/Denmark/DCGC-10525/2020	EPI_ISL_669547
hCoV-19/Denmark/DCGC-10231/2020	EPI_ISL_669548
hCoV-19/Denmark/DCGC-11255/2020	EPI_ISL_670703
hCoV-19/Denmark/DCGC-4929/2020	EPI_ISL_621467
hCoV-19/Denmark/DCGC-5178/2020	EPI_ISL_621716
hCoV-19/Denmark/DCGC-12734/2020	EPI_ISL_682915
hCoV-19/Germany/NW-HHU-340/2020	EPI_ISL_666629
hCoV-19/Norway/5796/2020	EPI_ISL_708177
hCoV-19/Denmark/DCGC-14522/2020	EPI_ISL_711816
hCoV-19/Denmark/DCGC-13185/2020	EPI_ISL_712433
hCoV-19/Denmark/DCGC-15898/2020	EPI_ISL_713271
hCoV-19/Denmark/DCGC-15900/2020	EPI_ISL_713272
hCoV-19/Denmark/DCGC-15424/2020	EPI_ISL_713447
hCoV-19/Denmark/DCGC-15802/2020	EPI_ISL_713456
hCoV-19/Denmark/DCGC-15838/2020	EPI_ISL_713460
hCoV-19/Denmark/DCGC-15142/2020	EPI_ISL_713655
hCoV-19/Denmark/DCGC-15653/2020	EPI_ISL_713941
hCoV-19/Denmark/DCGC-15787/2020	EPI_ISL_714018
hCoV-19/Denmark/DCGC-16127/2020	EPI_ISL_714262
hCoV-19/Denmark/DCGC-16272/2020	EPI_ISL_714293
hCoV-19/Denmark/DCGC-15981/2020	EPI_ISL_714366
hCoV-19/Denmark/DCGC-16009/2020	EPI_ISL_714390
hCoV-19/Denmark/DCGC-16104/2020	EPI_ISL_714395
hCoV-19/Denmark/DCGC-16420/2020	EPI_ISL_714401
hCoV-19/Denmark/DCGC-16472/2020	EPI_ISL_714403
hCoV-19/Denmark/DCGC-16506/2020	EPI_ISL_714404
hCoV-19/Denmark/DCGC-16514/2020	EPI_ISL_714406
hCoV-19/Denmark/DCGC-16659/2020	EPI_ISL_714410
hCoV-19/Denmark/DCGC-16675/2020	EPI_ISL_714411
hCoV-19/Denmark/DCGC-16213/2020	EPI_ISL_714642
hCoV-19/Denmark/DCGC-16228/2020	EPI_ISL_714652
hCoV-19/Denmark/DCGC-16742/2020	EPI_ISL_714936
hCoV-19/Netherlands/LI-EMC-122/2020	EPI_ISL_722413
hCoV-19/Netherlands/LI-EMC-128/2020	EPI_ISL_722420
hCoV-19/Netherlands/LI-EMC-129/2020	EPI_ISL_722437
hCoV-19/Netherlands/LI-EMC-125/2020	EPI_ISL_722438
hCoV-19/Netherlands/LI-EMC-127/2020	EPI_ISL_722439
hCoV-19/Netherlands/DR-EMC-52/2020	EPI_ISL_722440
hCoV-19/Netherlands/LI-EMC-123/2020	EPI_ISL_722445
hCoV-19/Netherlands/LI-EMC-124/2020	EPI_ISL_722446
hCoV-19/Netherlands/LI-EMC-130/2020	EPI_ISL_722452
hCoV-19/Canada/ON-S1886/2020	EPI_ISL_729311
hCoV-19/Germany/SH-ChVir3037/2020	EPI_ISL_729518
hCoV-19/Belgium/rega-0315855/2020	EPI_ISL_734505
hCoV-19/Belgium/rega-0401879/2020	EPI_ISL_734529
hCoV-19/Turkey/IST-GLAB-233/2020	EPI_ISL_735300
hCoV-19/USA/CA-CZB-14071/2020	EPI_ISL_739190
hCoV-19/Luxembourg/LNS1316926/2020	EPI_ISL_739919
hCoV-19/Luxembourg/LNS4969344/2020	EPI_ISL_744165
hCoV-19/Luxembourg/LNS7593998/2020	EPI_ISL_744595
hCoV-19/Denmark/DCGC-19593/2020	EPI_ISL_748281
hCoV-19/Belarus/MI-RII-MH11355S/2020	EPI_ISL_754233
hCoV-19/Lithuania/MR-LUHS-Eilnr237251/2020	EPI_ISL_770515
hCoV-19/Norway/7102/2020	EPI_ISL_775425
hCoV-19/Germany/HH-hpi-p1503/2020	EPI_ISL_776009
hCoV-19/Germany/HH-hpi-p1844/2020	EPI_ISL_776195
hCoV-19/Denmark/DCGC-24237/2020	EPI_ISL_792839
hCoV-19/Denmark/DCGC-22818/2020	EPI_ISL_794434
hCoV-19/Netherlands/NH-RIVM-10242/2020	EPI_ISL_804417
hCoV-19/Canada/AB-95051/2020	EPI_ISL_806224
hCoV-19/Canada/AB-59167/2020	EPI_ISL_806353
hCoV-19/USA/WA-S2930/2020	EPI_ISL_806860
hCoV-19/USA/WA-S3042/2020	EPI_ISL_806972
hCoV-19/USA/WA-S3043/2020	EPI_ISL_806973
hCoV-19/USA/WA-S3056/2020	EPI_ISL_806986
hCoV-19/USA/WA-S3182/2020	EPI_ISL_807112
hCoV-19/USA/WA-S3202/2020	EPI_ISL_807132
hCoV-19/USA/WA-S3217/2020	EPI_ISL_807147
hCoV-19/Denmark/DCGC-28066/2020	EPI_ISL_815640
hCoV-19/Denmark/DCGC-28118/2020	EPI_ISL_815641
hCoV-19/Denmark/DCGC-28141/2020	EPI_ISL_815643
hCoV-19/Denmark/DCGC-28123/2020	EPI_ISL_815645
hCoV-19/Iceland/3261/2020	EPI_ISL_826953
hCoV-19/Iceland/4241/2020	EPI_ISL_827934
hCoV-19/Iceland/4563/2021	EPI_ISL_828255
hCoV-19/Iceland/4708/2020	EPI_ISL_828399
hCoV-19/Iceland/5237/2020	EPI_ISL_828923
hCoV-19/Iceland/5500/2020	EPI_ISL_829182
hCoV-19/Iceland/5503/2020	EPI_ISL_829185
hCoV-19/Iceland/5746/2020	EPI_ISL_829428
hCoV-19/Denmark/DCGC-30471/2020	EPI_ISL_844531
hCoV-19/USA/WA-S3316/2020	EPI_ISL_849519
hCoV-19/Austria/CeMM1134/2020	EPI_ISL_853821
hCoV-19/Austria/CeMM1346/2020	EPI_ISL_853895
hCoV-19/Austria/CeMM1347/2020	EPI_ISL_853896
hCoV-19/Italy/LAZ-AMC-6-1993/2020	EPI_ISL_856876
hCoV-19/Italy/LAZ-AMC-9-3476/2020	EPI_ISL_856878
hCoV-19/Belarus/ChVir21894/2020	EPI_ISL_860800
hCoV-19/England/CAMC-101DC90/2021	EPI_ISL_873858
hCoV-19/Italy/CAM-CRGS-18/2020	EPI_ISL_876984
hCoV-19/Slovenia/NK7855/2020	EPI_ISL_877431
hCoV-19/England/MILK-103CCB9/2021	EPI_ISL_879539
hCoV-19/Germany/SN-DcGC-L56893/2020	EPI_ISL_887106
hCoV-19/Canada/QC-JUS-V5311758/2020	EPI_ISL_889975
hCoV-19/Canada/QC-JUS-V5271877/2020	EPI_ISL_890724
hCoV-19/Denmark/DCGC-34903/2020	EPI_ISL_926043
hCoV-19/Denmark/DCGC-35397/2020	EPI_ISL_926538
hCoV-19/Denmark/DCGC-36152/2020	EPI_ISL_927293
hCoV-19/Denmark/DCGC-36204/2020	EPI_ISL_927345
hCoV-19/Denmark/DCGC-37237/2021	EPI_ISL_928378
hCoV-19/Denmark/DCGC-37567/2020	EPI_ISL_928708
hCoV-19/Denmark/DCGC-38917/2020	EPI_ISL_930059
hCoV-19/Lithuania/ID3926/2020	EPI_ISL_934169
hCoV-19/Belarus/HO-RII-MH11354S/2020	EPI_ISL_754232
hCoV-19/Canada/QC-JUS-V6020631/2020	EPI_ISL_954735
hCoV-19/England/MILK-11D2C96/2021	EPI_ISL_957810
hCoV-19/Latvia/257/2021	EPI_ISL_961809
hCoV-19/Latvia/279/2021	EPI_ISL_961823
hCoV-19/Canada/BC-BCCDC-4169/2020	EPI_ISL_969343
hCoV-19/Canada/BC-BCCDC-8724/2020	EPI_ISL_975980
hCoV-19/Canada/BC-BCCDC-8989/2020	EPI_ISL_975982
hCoV-19/Canada/BC-BCCDC-9247/2020	EPI_ISL_976080
hCoV-19/Canada/BC-BCCDC-8594/2020	EPI_ISL_976085
hCoV-19/Canada/BC-BCCDC-8956/2020	EPI_ISL_976100
hCoV-19/Canada/BC-BCCDC-9032/2020	EPI_ISL_976111
hCoV-19/Canada/BC-BCCDC-9033/2020	EPI_ISL_976112
hCoV-19/Canada/BC-BCCDC-9168/2020	EPI_ISL_976118
hCoV-19/Canada/BC-BCCDC-9169/2020	EPI_ISL_976119
hCoV-19/Canada/BC-BCCDC-9254/2020	EPI_ISL_976154
hCoV-19/Canada/BC-BCCDC-9258/2020	EPI_ISL_976158
hCoV-19/Canada/BC-BCCDC-8763/2020	EPI_ISL_976180
hCoV-19/Canada/BC-BCCDC-9050/2020	EPI_ISL_976197
hCoV-19/Canada/BC-BCCDC-9315/2020	EPI_ISL_976566
hCoV-19/Canada/BC-BCCDC-9825/2020	EPI_ISL_976869
hCoV-19/England/CAMC-1234BFE/2021	EPI_ISL_986721
hCoV-19/Finland/HEL-12-59/2021	EPI_ISL_995947
hCoV-19/Finland/HEL-12-77/2021	EPI_ISL_995962
hCoV-19/Finland/HUS-41-81/2021	EPI_ISL_995994
hCoV-19/Denmark/DCGC-45567/2020	EPI_ISL_1025945
hCoV-19/Poland/Pomorskie_MWB_78/2021	EPI_ISL_1034274
hCoV-19/England/RAND-120E52C/2021	EPI_ISL_1046162
hCoV-19/Finland/HEL-14-266/2021	EPI_ISL_1082204
hCoV-19/Netherlands/Zeeland_9/2020	EPI_ISL_461291
hCoV-19/Denmark/DCGC-71499/2020	EPI_ISL_1880070
hCoV-19/USA/UT-UPHL-2104175363/2020	EPI_ISL_2496585
hCoV-19/Denmark/DCGC-50147/2021	EPI_ISL_1126538
hCoV-19/USA/WY-WYPHL-00067/2020	EPI_ISL_462959
hCoV-19/Estonia/2101080075/2021	EPI_ISL_1138516
hCoV-19/Lithuania/LSMULKKGMMK29C43/2021	EPI_ISL_6134517
hCoV-19/Sweden/SE00195477/2021	EPI_ISL_1199445
hCoV-19/Ireland/D-NVRL-M36IRL51672/2021	EPI_ISL_4355985
hCoV-19/Ireland/CW-NVRL-M21IRL00164867/2021	EPI_ISL_6026927
hCoV-19/Norway/16093/2021	EPI_ISL_3320868
hCoV-19/Switzerland/SH-ETHZ-34583161/2021	EPI_ISL_6032829
hCoV-19/Lithuania/S21E588/2021	EPI_ISL_2428574
hCoV-19/Lithuania/S21E797/2021	EPI_ISL_2428821
hCoV-19/Lithuania/LSMULKKGMMK20C41/2021	EPI_ISL_4878414
hCoV-19/Lithuania/LSMULKKGMMK16C103/2021	EPI_ISL_3340703
hCoV-19/Lithuania/LSMULKKGMMK16C64/2021	EPI_ISL_3340745
hCoV-19/Norway/17562/2021	EPI_ISL_4077876
hCoV-19/Finland/THL-202102303/2021	EPI_ISL_2590790
hCoV-19/Norway/17564/2021	EPI_ISL_4080413
hCoV-19/Germany/HH-RKI-I-534362/2022	EPI_ISL_10025358
hCoV-19/USA/NY-Wadsworth-21095901-01/2021	EPI_ISL_6889448
hCoV-19/Lithuania/S21D1503/2021	EPI_ISL_1969173
hCoV-19/Sweden/21058530P/2021	EPI_ISL_7875549
hCoV-19/USA/VI-CDC-03542144-001/2020	EPI_ISL_454648
hCoV-19/Poland/2112-331_wsselodz/2021	EPI_ISL_7880189
hCoV-19/Switzerland/BL-UHB-42195083/2020	EPI_ISL_528172
hCoV-19/Norway/OUS-20485/2022	EPI_ISL_9747203
hCoV-19/Norway/OUS-20763/2022	EPI_ISL_9747239
hCoV-19/USA/MI-QDX-716/2020	EPI_ISL_571449
hCoV-19/Lithuania/IBT-LSC-VU_r13_30/2021	EPI_ISL_2625908
hCoV-19/USA/CA-CDC-FG-191723/2021	EPI_ISL_7847971
hCoV-19/USA/MI-CDC-QDX23614136/2021	EPI_ISL_1669245
hCoV-19/Lithuania/S21J279/2021	EPI_ISL_4879426
hCoV-19/Estonia/Cov2908/2020	EPI_ISL_2642833
hCoV-19/Slovenia/112598/2020	EPI_ISL_2644445
hCoV-19/Denmark/DCGC-3152/2020	EPI_ISL_615972
hCoV-19/Denmark/DCGC-61173/2020	EPI_ISL_1869744
hCoV-19/Lithuania/IBT-LSC-VU_r14_24/2021	EPI_ISL_2644809
hCoV-19/Denmark/DCGC-8351/2020	EPI_ISL_617068
hCoV-19/Denmark/DCGC-7704/2020	EPI_ISL_618623
hCoV-19/Denmark/DCGC-7313/2020	EPI_ISL_619078
hCoV-19/Denmark/DCGC-6963/2020	EPI_ISL_619809
hCoV-19/Denmark/DCGC-6262/2020	EPI_ISL_620022
hCoV-19/Denmark/DCGC-5480/2020	EPI_ISL_620805
hCoV-19/Denmark/DCGC-5483/2020	EPI_ISL_620808
hCoV-19/Denmark/DCGC-5547/2020	EPI_ISL_620872
hCoV-19/Denmark/DCGC-4817/2020	EPI_ISL_621427
hCoV-19/Denmark/DCGC-5055/2020	EPI_ISL_621593
hCoV-19/Denmark/DCGC-8948/2020	EPI_ISL_625864
hCoV-19/Poland/PZH-GUM-4342/2021	EPI_ISL_7924687
hCoV-19/Finland/THL-202101054/2021	EPI_ISL_2590036
hCoV-19/France/PDL-SC600/2020	EPI_ISL_649173
hCoV-19/Lithuania/S21K121/2021	EPI_ISL_5248361
hCoV-19/Denmark/DCGC-9918/2020	EPI_ISL_668813
hCoV-19/Denmark/DCGC-10395/2020	EPI_ISL_669797
hCoV-19/Denmark/DCGC-11612/2020	EPI_ISL_670687
hCoV-19/Latvia/3572/2021	EPI_ISL_8174956
hCoV-19/Denmark/DCGC-12366/2020	EPI_ISL_682547
hCoV-19/Denmark/DCGC-12370/2020	EPI_ISL_682551
hCoV-19/Denmark/DCGC-12731/2020	EPI_ISL_682912
hCoV-19/Denmark/DCGC-12762/2020	EPI_ISL_682943
hCoV-19/Denmark/DCGC-12818/2020	EPI_ISL_682999
hCoV-19/Latvia/2903/2021	EPI_ISL_8175053
hCoV-19/Denmark/DCGC-16159/2020	EPI_ISL_714263
hCoV-19/USA/CO-CDPHE-2005230219/2020	EPI_ISL_5254075
hCoV-19/Poland/PL_P5047/2021	EPI_ISL_6116087
hCoV-19/Lithuania/S21F05/2021	EPI_ISL_2495848
hCoV-19/USA/UT-UPHL-2104578854/2021	EPI_ISL_2496323
hCoV-19/USA/UT-UPHL-2104216226/2020	EPI_ISL_2496531
hCoV-19/France/PAC-IHU-12580_Nova1/2020	EPI_ISL_2660219
hCoV-19/Germany/NW-RKI-I-010169/2020	EPI_ISL_1140294
hCoV-19/Latvia/3498/2021	EPI_ISL_8189801
hCoV-19/Latvia/593/2021	EPI_ISL_1219407
hCoV-19/USA/WA-S5396/2020	EPI_ISL_1222607
hCoV-19/Poland/1544SNR21_wsserze/2021	EPI_ISL_8007633
hCoV-19/Ireland/WH-NVRL-M37IRL36131/2021	EPI_ISL_5303267
hCoV-19/Lithuania/LSMULKKGMMK26C175/2021	EPI_ISL_5304689
hCoV-19/Belgium/ULB-IBC_CV8235704871/2021	EPI_ISL_7021279
hCoV-19/Lithuania/LSMULKKGMMK26C108/2021	EPI_ISL_5304646
hCoV-19/Lithuania/LSMULKKGMMK26C154/2021	EPI_ISL_5304653
hCoV-19/Lithuania/LSMULKKGMMK26C149/2021	EPI_ISL_5304656
hCoV-19/Lithuania/LSMULKKGMMK26C132/2021	EPI_ISL_5304716
hCoV-19/Lithuania/S21K240/2021	EPI_ISL_5304927
hCoV-19/Lithuania/S21K254/2021	EPI_ISL_5304954
hCoV-19/Lithuania/S21K212/2021	EPI_ISL_5304970
hCoV-19/Denmark/DCGC-54187/2020	EPI_ISL_1862615
hCoV-19/Lithuania/LSMULKKGMMK17C11/2021	EPI_ISL_3464829
hCoV-19/Germany/SH-RKI-I-215050/2021	EPI_ISL_3891329
hCoV-19/USA/WA-S3170/2020	EPI_ISL_807100
hCoV-19/USA/WA-S3203/2020	EPI_ISL_807133
hCoV-19/USA/WA-S3205/2020	EPI_ISL_807135
hCoV-19/USA/WA-S3214/2020	EPI_ISL_807144
hCoV-19/USA/ND-NDDH-0010/2020	EPI_ISL_812242
hCoV-19/Iceland/6050/2020	EPI_ISL_829729
hCoV-19/Switzerland/BS-UHB-42472187/2020	EPI_ISL_830850
hCoV-19/Lithuania/LSMULKKGMMK14C95/2021	EPI_ISL_3481641
hCoV-19/Germany/NW-RKI-I-255261/2021	EPI_ISL_4611868
hCoV-19/Finland/20MS7B7/2020	EPI_ISL_1231273
hCoV-19/Germany/BW-RKI-I-343096/2021	EPI_ISL_7084876
hCoV-19/Germany/BW-RKI-I-356895/2021	EPI_ISL_7420089
hCoV-19/Germany/NW-RKI-I-365718/2021	EPI_ISL_7749193
hCoV-19/Germany/NI-RKI-I-376777/2021	EPI_ISL_7760624
hCoV-19/Germany/SH-RKI-I-379151/2021	EPI_ISL_7765514
hCoV-19/Germany/NW-RKI-I-379902/2021	EPI_ISL_7766156
hCoV-19/Germany/NW-RKI-I-383480/2021	EPI_ISL_8217792
hCoV-19/Poland/521SNR21_wsserze/2021	EPI_ISL_5364296
hCoV-19/Slovakia/36911/2021	EPI_ISL_7061854
hCoV-19/Russia/MOW-RSMU-GC-SAR059/2020	EPI_ISL_1712289
hCoV-19/Ireland/D-NVRL-M37IRL04236/2021	EPI_ISL_5367193
hCoV-19/Lithuania/IBT-LSC-VU_r10_03/2021	EPI_ISL_2340058
hCoV-19/Germany/BY-RKI-I-473664/2022	EPI_ISL_9230517
hCoV-19/USA/HI-CDC-ASC210401041/2021	EPI_ISL_7932923
hCoV-19/England/MILK-1B71E7B/2021	EPI_ISL_3560402
hCoV-19/Poland/2201-630_wsselodz/2021	EPI_ISL_9012728
hCoV-19/Lithuania/S21L477/2021	EPI_ISL_7082794
hCoV-19/Lithuania/S21L468/2021	EPI_ISL_7083451
hCoV-19/Lithuania/S21L465/2021	EPI_ISL_7083492
hCoV-19/Lithuania/S21L412/2021	EPI_ISL_7083891
hCoV-19/Lithuania/S21L419/2021	EPI_ISL_7084276
hCoV-19/Lithuania/S21D980/2021	EPI_ISL_1756968
hCoV-19/Lithuania/IBT-LSC-VU_r05_15/2021	EPI_ISL_1760017
hCoV-19/Netherlands/LI-MUMC-4407/2021	EPI_ISL_7130238
hCoV-19/Lithuania/S21L500/2021	EPI_ISL_7132052
[truncated: 12,788 more rows]
